# Supplementary material for: The Long-HER Study: Clinical and Molecular Analysis of Patients with HER2+ Advanced Breast Cancer Who Become Long-Term Survivors with Trastuzumab-Based Therapy
Source: PLoS One. 2014 Oct 20;9(10):e109611. doi: 10.1371/journal.pone.0109611 (PMC4203741; doi:10.1371/journal.pone.0109611)
Supplement: Table S1 — Expression values of 1052 probe sets differentially expressed between Long-Her and control group. ER: Estrogen receptor status; PGr: Progesterone receptor status; PFS: Progression free survival; M: Metastases; N: lymph node status; T: Tumor size. Clinical criteria are provided according to TNM classification. (http://www.cancer.gov/cancertopics/pdq/treatment/breast/healthprofessional/page3). (TXT) [file pone.0109611.s002.txt]

Original row	ID	Gene Symbol	Gene Title	LH001	LH002	LH003	LH004	LH006	LH008	LH011	LH013	LH014	LH015	LH016	LH017	LH018	LH019	LH020	LH021	LH022	LH023	LH024	LH025	LH026	LH027	LH028	LH029	LH030	LH031	LH032	LH032*	LH033	LH035	LH036	LH037	LH038	LH039	LH040	LH041	LH041*	LH042	LH101	LH102	LH103	LH104	LH105	LH106	LH107	LH108
0	0	0	ER	-	-	-	-	-	-	-	+	-	+	+	-	+	+	+	-	-	+	-	+	+	-	-	ND	-	-	+	+	-	+	+	-	+	-	+	-	-	+	+	+	-	+	-	+	-	-
0	0	0	Grupo	Long-HER	Long-HER	Long-HER	Long-HER	Long-HER	Long-HER	Control Group	Long-HER	Long-HER	Long-HER	Long-HER	Long-HER	Long-HER	Long-HER	Long-HER	Long-HER	Long-HER	Long-HER	Long-HER	Long-HER	Long-HER	Long-HER	Long-HER	Long-HER	Long-HER	Long-HER	Long-HER	Long-HER	Long-HER	Long-HER	Long-HER	Long-HER	Long-HER	Long-HER	Long-HER	Long-HER	Long-HER	Long-HER	Control Group	Control Group	Control Group	Control Group	Control Group	Control Group	Control Group	Control Group
0	0	0	M	M0	M0	M0	M0	M0	M1	M0	M1	M1	M0	M1	M0	M0	M1	M1	M0	M0	M1	M0	M0	M0	M0	Mx	M0	M0	M1	M0	M0	M1	M0	M0	M1	M0	M0	M0	M0	M0	M1	M0	M0	M0	M0	M0	M0	Mx	M0
0	0	0	N	N2	N0	N1	N2	N1	N1	N0	Nx	N2	N1	N0	N2	N1	Nx	Nx	N1	N1	N3	N2	N0	N1	N1	Nx	N0	N0	N0	N1	N1	Nx	N2	N0	Nx	N1	N1	N1	N0	N0	Nx	N0	N1	N1	N0	N1	N2	N1	N2
0	0	0	PGr	ND	-	-	-	-	-	+	-	-	+	+	-	+	+	-	-	-	+	-	+	+	-	+		+	-	-	-	-	+	+	-	+	-	+	+	+	+	+	+	-	-	-	+	-	-
0	0	0	PFS (1=progression)	1	0	0	0	0	0	1	0	0	0	0	0	0	0	0	0	0	0	1	0	1	0	0	0	0	0	1	1	0	0	0	0	0	0	0	0	0	0	1	1	1	1	1	1	1	1
0	0	0	PFS time	40.73	105.7	25.67	46.5	97.33	83.43	28.1	48.07	91.37	71.07	36.27	56.2	48.33	70.63	45.53	60.63	86.3	42.9	33.27	46.67	89.63	145.93	89.57	81.37	76.57	48.07	32.23	32.23	39.53	68.67	84.5	56.1	91.27	70.07	78.2	106.77	106.77	51.83	7.57	14.33	8.83	8.53	9.2	20.7	4.1	6.3
0	0	0	T	T4	T1	T3	T1	T2	T3	T2	T4	T3	T2	T1	T4	T1	T2	T1	T2	T4	T2	T3	T1	T2	T1	Tx	T1	T2	T2	T2	T2	T4	T2	T2	T2	T2	T2	T2	T2	T2	T3	T2	T2	T2	T2	T2	T4	T2	T1
3	11717939_a_at	U2AF2	U2 small nuclear RNA auxiliary factor 2	-2.55648	0.3727398	-1.0047398	-1.0667	-0.5581999	0.118370056	0.30663967	0	0.6253805	0.11791992	-0.6668501	-0.70277977	0.22344017	-0.11573982	0.9691801	0.85684013	0.9815502	0.049349785	0.9755001	0.3495102	0.6628504	0.92763996	0.3176403	-0.19286013	-0.4754901	-0.59792995	0.9254503	-1.4756098	-0.48816967	0.28559017	0.054739952	0.16742992	0.5685396	0.22541046	0.02818966	0.8312197	-1.8159099	-0.3568797	-3.2023597	-1.7133899	-1.0216799	-1.8937497	-0.92456007	-2.6342397	0.87852	-1.0826497
4	11742128_x_at	DEGS1	degenerative spermatocyte homolog 1, lipid desaturase (Drosophila)	-1.8013201	-0.13639975	1.85854	-0.9307699	-0.93055964	1.3058901	0.21352005	1.1691799	0.8955202	1.26332	1.1283903	-0.43147993	-1.2796497	1.6589398	-0.33014965	-0.49118996	-0.31657982	2.8347898	1.38522	0.7035203	-1.0726199	0.11052036	-0.45995998	-0.57952976	2.4574704	-0.12601995	1.5608201	0.7550101	0	-0.3256998	0.75975037	1.3905001	0.27476025	2.2047505	-0.1495099	0.9510703	0.84865	1.1951203	-1.5815201	-1.6778498	-1.51092	0.49209023	-1.27279	-1.3972497	0.7645602	0.70045996
5	11739379_a_at	FAM198B	family with sequence similarity 198, member B	0	-0.5005102	-0.2637701	0.42720985	-1.3080401	-1.3392301	-0.7639804	-1.6789904	-1.0837903	0.06085968	3.14355	0.8527198	0.70853996	1.6329098	2.64501	0.51911974	-0.06166029	1.61235	1.76898	1.2575998	-0.34099007	0.7356	1.8206997	3.7630796	-0.008510113	1.6448698	1.5564599	0.80860996	1.1897097	-0.17171001	-0.5838504	0.0260396	0.4730997	-0.75131035	-0.11133003	0.7073698	-0.3741002	1.9365196	-0.53945017	-1.77529	-0.04081011	-0.81387997	-0.6085501	-2.03548	-1.6890402	-0.11956024
10	11743177_a_at	RSF1	remodeling and spacing factor 1	-1.1339102	-0.12851	-0.08666992	0.6292901	-0.10244036	0.28525972	-0.17476034	0.046819687	-0.6863103	1.4287996	1.3952599	-0.34767008	4.1408396	0.32836008	0.57273006	0.20619965	1.0076199	0.6985097	1.4177103	0.73795986	2.3244896	0.7665	0.7934098	0.44434977	0.84870005	0.60328007	1.85501	1.1707296	0.8148799	-0.38565016	-0.7358899	0.10580969	-0.30308008	1.7553997	-0.22624016	-0.50475025	-1.12777	-0.69330025	-0.90661	0	-1.8496003	-1.73318	-0.8548603	-0.5899501	-0.23395014	-0.6124501
11	11744184_a_at	SIPA1L2	signal-induced proliferation-associated 1 like 2	-0.7813401	0.036699772	0	-0.7116904	0.14534998	1.6698198	-0.37474012	-0.42138004	-0.05602026	3.4242897	1.8196597	1.3247199	1.5674496	1.8204298	-0.060230255	-0.26161003	-0.3540902	1.71452	0.65423965	1.97403	-0.9335902	0.81154966	0.5152497	0.16608	0.1501298	-0.30662012	1.3262596	1.0367298	2.26821	0.30582	0.6375799	0.37760973	1.3824	0.98788977	-0.15868044	-0.011050224	-0.104390144	-1.0695803	-0.9254403	-0.81848	-0.67807007	-0.42471027	-0.7596202	-1.4160802	3.36263	0.2603898
12	11721975_s_at	TPSAB1 /// TPSB2	tryptase alpha/beta 1 /// tryptase beta 2 (gene/pseudogene)	0.29279995	0.92236996	-1.6033401	1.0762701	0.3347702	-0.33726978	0.25807953	-1.9941001	0.65987015	-0.05232048	0.90777016	-1.4856901	0.13710022	0.5948696	0.8511696	0.6486702	2.1574697	0.46737003	1.5513697	-0.050940514	1.4838696	1.5555696	1.8668699	-0.054110527	-1.3201599	-1.77213	2.2401695	0.5559702	0.8571701	0.12078953	0.96576977	-0.20866013	0.4971695	-2.1686401	-0.19334984	-0.1674099	-1.7891603	1.83107	-0.64893055	-1.60746	0.26012993	-2.1381001	-0.12711048	-1.03584	-0.5098705	-1.06915
14	11758598_s_at	SERPINE2	serpin peptidase inhibitor, clade E (nexin, plasminogen activator inhibitor type	-0.01376009	-0.1865902	-0.63108015	0	-0.59375	-0.27588987	-0.97140026	0.09815979	0.8096695	0.003200054	-1.3618202	-0.5087199	-1.51858	1.1479597	0.9460001	1.7609196	0.89377975	0.5595598	2.0565996	0.8781996	-1.38482	-0.66998005	1.1026201	0.98351955	0.2699299	-1.0725899	2.0838099	-0.44817019	0.99998	0.66569996	2.2379704	1.73067	0.8775797	0.5764303	0.10654974	1.3015203	-0.05396986	1.0621195	-0.44090033	-0.84785986	-0.5080099	-1.8007603	-1.2717199	-2.12718	-0.79604006	0.25456
17	11733093_a_at	FOXRED2	FAD-dependent oxidoreductase domain containing 2	-1.0153003	0.07414007	-1.1953001	-0.120900154	-0.43059015	0.63794994	0.056469917	1.2950702	0.24721003	-0.59293985	1.2264299	-0.88011026	-0.14266014	-0.49659014	0.36167002	1.3192301	-0.26189995	-0.27251005	0.08387995	1.5490999	0.46108007	-0.85362005	0.51125	1.10956	0.40024996	0.89015007	1.4474998	-1.2107501	0.3269	-0.5657902	-0.19638014	0.21590996	0.22097015	-0.9495001	0.39729977	1.1026597	-0.5861602	0.98174	-1.7485299	-1.6350899	0.8427901	-0.9920802	0	-1.1657901	1.09623	0.25088978
20	11739787_a_at	IGF2 /// INS-IGF2	insulin-like growth factor 2 (somatomedin A) /// INS-IGF2 readthrough transcript	1.2470798	0.19787979	-0.46891022	-0.13959026	-1.8240194	0.73738	-0.5038595	-2.5709	0.45308018	-0.46654034	-0.6827698	-0.4804802	0.34098053	0.6653805	0.64328	0.40468025	0.7077799	1.1588802	1.5916805	0.72898006	-0.23701954	0.24058056	1.2219801	-1.09937	0.46267986	-0.7437897	2.2889805	0.92738056	1.3203802	0.20337963	-0.06386948	0.9743805	1.2631798	-0.7534399	-0.17560959	0.8915796	-1.0554295	1.13908	-0.60843945	-1.5228596	-2.2644	-1.5559301	0	-2.8868499	-2.33669	-0.53726006
21	11756365_a_at	EWSR1	Ewing sarcoma breakpoint region 1	-0.9521103	-0.26417017	-0.60792017	0.054699898	0	0.7905798	0.3067999	-0.57853985	-0.4245	0.7457199	0.8449497	-0.6342101	1.2753	0.31884003	1.08287	1.3333101	1.10075	0.6378999	0.35403013	0.94778013	0.33543015	0.58884	0.46186018	-0.25195026	0.2829299	-1.18508	0.9820299	-1.5509801	-0.14861012	-0.75003004	-0.12089014	0.45617008	0.14159012	0.22020006	-0.27247	1.3603501	-0.47924995	1.0057898	-1.3757	-1.3601499	0.18347979	-0.29233027	0.29280996	-1.1343799	0.11616993	-0.31781006
22	11738623_s_at	ZNF268	zinc finger protein 268	-0.17416	0.3277197	0.4239998	-0.10002041	1.0890498	0.92937994	0.3002	-0.6846204	-0.08425045	1.05407	0.7191596	-0.14568043	1.1889896	-0.17741013	0.9341297	0.9484396	0.9148097	0.93222	1.6968098	1.8416595	0.21014977	0.12788963	0.59566975	-0.75461006	0.42973995	-0.3485303	2.0738597	-0.19305038	0.6145196	0	0.18924999	0.41765976	0.25259972	0.51123	-0.26331043	-0.012490273	-0.6754904	0.29746962	-0.9180002	-0.6571803	-0.5942402	-0.9166503	-0.55475044	-1.1036203	-0.033820152	-0.46419
24	11736446_x_at	PDCD7	programmed cell death 7	-0.59382963	-0.18977976	-0.45576954	0.008040428	-0.75069	0	0.66415024	-0.09499979	-0.011949539	1.2329102	0.4936204	0.46041012	0.6712704	0.2773304	1.1280603	-0.107439995	0.8155403	-0.23516989	1.1098504	0.47741032	1.0451703	0.55917025	1.2499404	0.1549201	0.6202402	1.5835605	-0.13506985	0.29996014	1.2340302	0.46850014	-0.43055964	0.53185034	0.076470375	0.42271042	-0.6668997	0.5418601	-0.91167974	0.4135003	-0.9282298	-0.8147898	-1.0826297	-1.0290098	-1.0088496	-0.49323988	-0.19290972	-0.18756962
25	11742756_s_at	GTF2H1	general transcription factor IIH, polypeptide 1, 62kDa	-0.81813	0.7379103	0.16445017	-0.39544964	0.23429012	1.2821002	0.6518402	0.21060038	-0.24007988	0.15897036	-0.18627977	-0.32160997	0.53642035	0.15306044	0.10847998	1.0564404	0.6334801	0.17406034	1.4531202	1.31147	0	1.15629	0.7339802	0.033820152	-0.0240798	-0.59257984	0.7427201	-0.32759	-0.12935972	0.5697603	0.112810135	0.70855	-0.2600999	-0.21422958	0.06907034	0.40104008	-0.35576963	0.5946903	-1.0096197	-1.0904698	-0.44208002	-1.1176598	-0.7641196	-0.6241498	-0.41980982	-0.7933798
26	11734994_s_at	SKI	v-ski sarcoma viral oncogene homolog (avian)	0.011009693	0.41532993	-0.32831	0.21636963	-0.26873016	0.2806697	-0.05969	-0.7716503	0	0.015969753	0.06463003	-0.4130702	0.2671299	0.6448698	0.6608701	1.4822898	0.87258005	0.62845993	1.5953398	1.49648	0.21021986	0.8976798	1.59548	-0.55806017	-0.22805023	-0.7989402	2.6018095	-0.52983	0.7592001	-0.45136023	0.032299995	1.4275899	0.5237198	-0.57969	0.43484974	1.2846498	-0.8644099	-0.22298002	-1.2242999	-1.0506201	-0.49413013	-1.2121701	-0.5627103	-0.8056102	-0.38461018	-0.123569965
27	11716478_s_at	LARP1	La ribonucleoprotein domain family, member 1	-1.2256804	0	0.24286985	-1.0553403	-0.4946103	1.3670096	0.4904399	1.2280798	0.26801968	1.3117399	0.76791	1.5195298	1.4436498	0.26645994	0.50726986	-0.5963702	0.12831974	0.5034299	1.2743297	1.2235198	0.44134998	1.1738	1.2957101	0.18683004	0.61813974	1.54287	-0.18874025	-1.14295	-0.95701027	0.56283	-0.039490223	0.29062986	-0.06694031	-0.31795025	-0.35569	-0.4983201	-0.77821016	-0.82793	-0.6837702	-1.1153402	-1.2364702	-0.54985	-1.17588	-0.22669029	-0.3769703	0.32898998
33	11743146_s_at	FBXO11	F-box protein 11	-0.69628	0.31822014	-0.6568999	-0.26288986	-0.74422026	0.7077198	0	0.09870005	-0.15279007	0.8552499	0.6163497	-0.54565	0.5251498	0.36944008	1.7410698	0.47165012	0.75741005	0.29414988	1.1182799	1.3716002	-0.041830063	0.3669901	1.2587299	0.76146984	-0.15565014	-1.0622602	0.012320042	-0.53541994	0.73170996	-0.20500994	0.25486994	0.71036005	-0.018290043	0.4099698	0.22768974	0.6256199	-1.2771201	0.4612198	-1.6535702	-0.9825301	-0.15073013	-0.95159006	-0.63483	-0.83430004	0.2061801	-0.6971402
39	11722842_s_at	ENAH	enabled homolog (Drosophila)	-1.3414202	0.006410122	0.54321	-0.14769983	-0.6092701	0.33117008	-0.2521	-0.3792801	1.1021199	1.6599703	0.64572	0	0.36628008	0.5323	1.1234202	0.41550016	0.16755009	0.61869	0.4236598	1.18821	0.08421993	-0.59375	1.01647	-0.7297902	-0.49697018	-0.4825201	1.47294	0.37887	0.6022701	-0.2824502	0.41165018	0.6384802	0.59492016	-0.6954899	-0.20522976	0.25311995	-1.0885	0.82571983	-1.1234999	-1.2537098	-1.14222	-0.24552011	-1.0778298	-0.4216299	-0.63026	0.09114981
40	11717935_a_at	ERMP1	endoplasmic reticulum metallopeptidase 1	-1.05477	0.36603975	-0.4014902	-0.52511024	-0.06561041	0.2874999	0.6027498	1.4865499	-0.06275034	1.5809398	0.55690956	-0.4677701	0.9360099	0.076079845	0.8669996	0.08217955	-0.048870087	1.1880498	1.8065696	0.06270981	0.93645	0.77808	1.03758	0.97775984	0.56330967	-1.06355	-0.06304026	-0.30677032	-0.67662	-0.15882015	0.18929958	1.4925499	-0.12877035	0.4703598	-0.13169003	0.46988964	-0.30931044	2.08775	-1.2441003	-0.5698004	-0.4356203	-0.71023035	-0.28633022	-0.61218023	0.4360299	-0.7832303
45	11753092_s_at	LOC440917 /// YWHAE	similar to 14-3-3 protein epsilon (14-3-3E) (Mitochondrial import stimulation fa	-1.1353703	0.09661007	0.57969	0.20114994	-0.014369965	0.43402004	0.95483017	-0.5555506	-0.7462902	1.0464296	0.90293026	-0.7514105	0.6196699	-0.08230972	0.97972965	0.6985903	0.5700102	0.93783	0.54037	1.5862303	0.32754993	0.9980297	0.5888195	-0.38801003	-1.0403004	0.8398094	0.13348007	-0.9952202	0.72601986	-0.78569984	-0.09115982	0.097169876	0.47869968	1.21103	-0.20154	0.3395195	-0.94538975	-0.10653019	-1.6223202	-0.77213	0.056429863	-0.3953104	-0.62252045	-1.1342201	-0.5827904	-0.52952003
47	11742700_s_at	C1R	complement component 1, r subcomponent	0.54629993	-0.5970793	-0.4972496	0.52490044	-0.26791954	0.60130024	-0.18511009	-0.11586952	-1.7528896	0.44509983	-0.042699814	0.20849991	-0.025899887	1.0725002	0.23589993	-0.38949966	0.73810005	0.40070057	1.1178007	0.50440025	-0.8042002	0.36390018	0.2371006	-1.7138395	-0.15333939	-0.2758398	1.2697	0.5293999	1.2433004	0.30520058	0.94869995	0.6711006	-0.15888977	-0.7997093	-0.2993393	0.14000034	0.041000366	0.19500065	0.1529007	-0.6293793	-1.2852497	-1.7147894	-0.18873978	-1.26476	-3.7295098	0.3387003
49	11758021_s_at	DDX3X	DEAD (Asp-Glu-Ala-Asp) box polypeptide 3, X-linked	-0.47056007	-0.09300995	0.7809801	0.3430195	-0.061110497	1.6961298	0.2849903	-0.007750511	-0.99975014	1.1518097	0.9511299	0.18027973	1.0430098	0.43474007	1.4513302	0.108180046	0.3570299	0.74755	1.0971298	1.35534	0.64705944	0.37809944	0.7021198	0.06437969	0.3474903	-0.58945036	-0.079050064	-0.039219856	1.0058002	-0.30454016	0.16218948	0.35723972	-0.6132703	-0.17846966	0.25376034	-0.3545599	-0.91999006	0.51745987	-0.9902301	-0.36471033	-0.12499046	0.008130074	-0.65672016	-0.36080027	-0.8512902	0.0330801
53	11744861_a_at	DHRS7	dehydrogenase/reductase (SDR family) member 7	-0.5283699	0.25400972	0.54542017	-0.41233015	-0.5367298	0.30839014	-0.24178982	1.0486999	-0.4053502	0.8469	0.19060993	0.39006996	-0.32334995	1.1348801	-0.44793987	1.8341599	0.02463007	0	1.1276498	0.7789998	-0.40692997	1.5560598	0.6529999	0.7147598	2.91334	-0.20906019	0.54019976	-0.10358	0.06939983	0.51674986	0.08057976	0.6174598	0.44145012	1.5335598	-0.3917699	-0.40708017	-1.2304101	1.1592898	-0.99782014	-0.57509995	-0.58395004	-0.94568014	-0.26496983	-0.9790101	-0.04460001	0.39559984
54	11715889_a_at	ATP5I	ATP synthase, H+ transporting, mitochondrial F0 complex, subunit E	-0.74566936	0.5372	0.5361004	0.6416006	0.4477005	0.17790031	0.3604002	0.28320026	-0.07180023	0.22309971	-0.060699463	-0.15617943	0.91340065	0.3892002	1.0120001	0.78460026	0.72800064	1.0194998	0.77850056	0.4609003	0.051799774	0.88619995	0.001899719	-0.39536	-0.5218096	0.1675005	0.55599976	-0.73524	-0.46710968	-0.07839966	-0.19594002	0.6055002	-0.049399376	-0.29053974	0.19610023	-0.01709938	-1.0270796	0	-0.85235023	-1.01616	0.060299873	-1.6025696	-0.97999	-0.5239296	-0.17658997	0.12559986
57	11729379_s_at	CASK	calcium/calmodulin-dependent serine protein kinase (MAGUK family)	-0.53436995	-0.124120235	-0.4065299	-0.41803026	0.17604971	1.7919698	-0.39964008	0.097439766	1.3644099	0.46175003	-0.094880104	-0.35202026	0.1799097	0.20823002	0.67919016	0.54630995	-0.29631996	0.19688988	0.52734995	2.13061	0.14208984	-0.2530303	0.8392	0.65345	0.09802008	0.053199768	0.022409916	-0.82076025	-0.20010996	0.18899012	1.7252598	0.74223995	-0.3552599	0	0.65865993	-0.67561007	-1.52427	0.12119007	-0.9946599	-1.4299302	-0.5996599	0.8168001	0.54183006	-1.4955802	-0.20895004	-0.48593998
59	11745968_x_at	BCLAF1	BCL2-associated transcription factor 1	-0.2003398	-0.21800995	0.14105034	0.00480032	-0.061779976	1.1116099	-0.031369686	0.060990334	-0.07469988	1.8973303	0.51125	0.013930321	0.78970003	0.26519012	0.50425005	-0.04756975	1.5468702	1.1398101	1.1665201	1.1571503	0	0.6500902	1.37253	-0.27217984	-0.040390015	0.0125103	1.5416903	-0.074039936	0.86235	-0.35163975	-0.16676974	0.42834997	0.24798012	0.10063028	0.11250019	0.20993996	-0.5456898	0.8325	-0.5303099	-0.40185976	-0.2766199	-0.30266976	-0.31677985	-0.26047993	-0.57047987	-0.14552975
69	11759093_s_at	GNAQ	Guanine nucleotide binding protein (G protein), q polypeptide	-0.89594984	-0.53206015	-0.7688098	-0.61667013	9.70E-04	-0.17452002	-0.12910986	0.18860006	-0.5806098	0.93886995	0.34317017	0	0.33720016	0.19442987	1.9714098	0.85179996	0.2716298	0.7792101	1.33915	0.95698977	0.17209005	0.18070984	1.56564	0.85368013	-0.01210022	-0.46167994	1.35145	-0.16033983	0.81176996	-0.4570098	0.4387102	1.1311202	0.55916023	-0.16890001	-0.34872007	0.13683987	-1.7168002	0.9271002	-1.0439	-1.18824	0.25271988	-0.23653984	-1.0000701	-0.9114599	0.2121501	-0.8184099
71	11757800_s_at	NFIB	nuclear factor I/B	0.04938984	-1.0622602	0.21842003	-0.09569025	-0.057530403	0.78746986	0	0.4630499	0.15685987	0.27236986	0.5778599	-0.6059003	0.18681002	0.20201969	-0.08036041	-0.20539999	0.68064976	0.6428299	0.6006098	0.52313995	1.4739399	0.10283995	1.0118098	-0.20299006	-0.29457998	-0.92714024	1.8362398	-0.6620803	1.5197597	-0.15058994	1.03472	0.057489872	-0.13846016	-0.2962103	-0.18946028	1.5363998	0.6726799	0.41071987	-1.0145302	-0.7393203	-0.066470146	-1.0918202	-0.04882002	-0.26959038	0.030940056	-0.51065016
77	11758158_s_at	FOXP1	forkhead box P1	-0.22724009	-0.045759678	-0.04333973	-0.19031	0.12834024	-0.015789986	-0.8937998	-0.26781988	-0.52789974	0.4288497	0.08021021	-0.14422989	-0.11096001	0.47573996	0.89106035	0.9688201	0.54682016	0.65558004	1.30053	0.72306013	0.45019007	-0.12735987	1.6094499	0.4512105	0.6877799	-0.5422597	1.4425998	-0.041009903	1.0071702	0.20562983	-0.5790796	0.59131	0.98697996	-0.3556099	-0.16865969	0.67699003	-0.95851994	1.1621604	-1.4696898	-1.7153001	-0.6782999	-0.90700006	-0.79533005	0.14915991	-0.073569775	0.38847017
87	11741223_s_at	FAM198B	family with sequence similarity 198, member B	-0.12597036	0.012660027	-0.79354	-0.26571035	-1.1065803	-0.74701023	-0.65340996	-0.41831017	-0.1877203	0.019649982	1.44873	0.64419985	-0.21118021	0.4290099	1.24897	0.34978962	-0.4056902	0.29503965	0.81181	0.52418995	-0.4175701	0.50823975	0.77642965	3.5623593	0.14694977	0.4553299	1.2575998	0.18899965	0.3601899	0	-0.21136999	-0.002260208	0.3104496	-0.27881002	0.03999996	0.31541967	-0.60361004	0.94545984	-0.6612401	-0.7223401	-0.33433008	-1.3518403	-0.8407302	-1.5209701	-1.3249702	-0.12292004
88	11757643_x_at	SERPINE2	serpin peptidase inhibitor, clade E (nexin, plasminogen activator inhibitor type	0.15482998	0.15505981	-0.19159031	0.38841963	-0.006110191	-0.1274004	-0.31691027	-0.058240414	0	0.9335699	-0.39035034	-0.42429018	-0.5208802	0.3888998	0.69952965	1.2112699	0.44406986	0.48816967	1.4888797	0.5064597	-0.25863028	-0.13809013	1.13869	0.30998993	-0.08507013	-0.13811016	2.6170096	-0.09758997	1.08568	0.06404972	1.1289997	0.22390985	0.4312396	0.08312988	-0.008910179	0.86441994	-0.27732038	0.36050987	-0.3847704	-0.6082902	-0.8246002	-1.05761	-0.8134904	-0.9297104	-0.28152037	0.14326
92	11742827_a_at	PHF3	PHD finger protein 3	0.24449015	-0.47713995	-0.25936985	-0.43403006	-0.17585993	-0.40482998	-0.11783028	0.11085987	-0.4566803	1.23456	0.88126993	0.5008197	1.07201	0.8598299	1.9123101	-0.01624012	1.3849697	1.0229697	1.2135	0.8540497	0.25734997	0.53479004	0.9622197	0.7839098	0.7600298	0.23052979	1.2774501	0.34299994	1.3629899	-0.22959995	-0.1480403	0.43445015	0.20258999	0	-0.5657201	-0.4781499	-0.3547902	0.26718998	-0.28068018	-0.7149401	-0.5507703	-0.71893024	-0.13865995	0.077310085	-1.0135102	-0.24922991
97	11763171_at	FOSL2	FOS-like antigen 2	0.07352018	0.13741016	0.40213013	0.50460005	-0.25892973	0.38922024	0.23492002	-0.50417995	0.30533028	0.04814005	0.05305004	-0.41296005	1.7744703	1.2983704	0.23794031	0.96866035	1.0907903	0.02082014	1.9230499	0.97192	-0.11006975	0	0.48451996	-0.8926101	-0.6821699	-0.5237098	0.9556403	-0.054699898	1.4201303	-0.14161968	0.14812994	0.3892603	0.03437996	-0.61090994	1.0838304	0.3955903	-0.5129299	0.8683901	-0.58713007	-0.71723986	-0.30372	-0.8075099	-0.24427986	-0.3059497	-0.10078001	-0.39277983
98	11763309_at	TCF4	transcription factor 4	0.04311037	0.14146996	-0.1528697	0.64154005	-0.33014965	1.00E-05	-0.031339645	-0.21522999	0	0.63333035	0.3927803	-0.23368979	0.40715027	0.8661704	-0.038019657	0.08470011	0.3243904	0.3896804	1.05233	0.7018204	0.052320004	0.13529015	1.1443701	-1.08287	-0.12190962	-0.15759993	1.6001801	0.2469902	1.4711299	-0.19543982	-0.6343999	-0.097519875	0.42031002	-0.66562986	-0.0827198	0.6146903	-0.5897999	0.61683035	-0.002709866	-1.04283	-0.7772498	-1.0630999	-0.43171978	-1.3717599	-0.5284996	0.064260006
115	11721363_x_at	IREB2	iron-responsive element binding protein 2	-0.7735801	0.66118	-0.57351017	-0.17895985	0.26217985	0.043359756	0.044310093	-0.3902402	0	0.30619	0.00369978	-0.29004002	0.15384007	0.05287981	0.7226801	0.41133976	0.67157984	0.8702197	1.0929999	0.55492973	0.5162201	0.044099808	1.2156196	-0.08384991	-0.008980274	0.2448101	-0.010839939	-1.0668001	0.002870083	-0.05234003	0.30819988	-1.0622201	0.37774992	0.47156	0.035939693	0.88942957	-1.3453898	0.24873972	-1.60881	-0.42856026	-0.37638998	-0.79672	-0.5445099	-0.56147003	0.008009911	-0.54700994
118	11715238_x_at	RPL9	ribosomal protein L9	-0.8707104	0.15892029	-0.012530327	0	0.01309967	0.37243938	6.80E-04	0.33928013	-0.07968044	0.36909962	0.5830698	-0.26229	0.94717026	0.5495701	0.6209698	0.90466976	0.50597	1.1078701	1.0750694	1.0758696	-0.71471024	-0.010020256	0.6090698	-0.7705803	-0.48281002	-0.9700699	0.28112984	-1.0826502	0.3884697	1.90E-04	-0.038149834	0.16926003	0.44046974	0.47167015	0.47426987	0.91327	-0.87938976	0.6859703	-1.1601801	-0.4390602	-0.26753998	-1.0924301	-0.049850464	0.23017979	-0.5666504	-0.44058037
119	11754933_s_at	TSC22D2	TSC22 domain family, member 2	-0.44577026	0.43021965	0.48155975	-0.24268055	-0.045360565	0.098670006	0.06833935	-0.7509508	0.1628294	0.021899223	0.39818954	-0.33474064	0.80871964	0.48358917	1.0593596	0.6905794	1.0189095	0.32909966	0.9874096	1.2600498	-0.067650795	-0.15018082	0.74889946	-0.04415989	0.15495968	-0.60890007	1.9107494	-0.6697006	0.9734793	-0.07095051	-0.28017044	0.14577007	0.32192993	0.37322998	-0.09300041	0.78751945	-0.9076104	0.3508196	-0.94126034	-0.29631042	0	-0.68475056	-0.62898064	-0.9940305	1.6156492	-0.62126064
124	11732279_at	FOXP1	forkhead box P1	-0.3696699	0.076220036	-0.022239685	-0.20241976	-0.014019966	0.041590214	-0.1812396	-0.2843399	-0.004099846	0.21442032	0.13515997	-0.1099	3.10E-04	0.25650024	0.8417101	0.8678603	0.52512026	0.37952042	1.3501401	0.73948	0.3083601	0.08819008	1.2375903	0.23576021	0.03978014	-0.4461398	1.1599703	-0.13253975	0.6989703	0.03957033	-0.20165968	0.028740406	0.74624014	-0.1252799	-0.0448699	0.9774604	-0.65381	0.55645037	-1.3192596	-1.26193	-0.5508499	-0.7506199	-0.60696983	-0.52946997	0.14055014	0.13043022
126	11729035_at	ITPRIPL2	inositol 1,4,5-triphosphate receptor interacting protein-like 2	-0.6142602	-0.07603979	-0.17580986	0.3655901	0.070819855	0.83921003	0.016640186	-0.10599995	-0.53972006	0.45228004	1.6239204	-0.11560011	0.49684	1.3861904	0.38518	0	1.4421797	1.1339397	1.3596601	1.79498	-0.13480997	-0.5641098	0.8687501	-0.9120302	-0.03831005	-0.31376982	-0.047450066	0.4651599	0.52278996	-0.25645018	0.09715986	0.25175	-0.013020039	-0.53191996	0.5830898	-0.12071991	0.5369201	1.4142504	0.6043701	-0.9730401	-1.1894302	0.50472975	-0.14267015	0.3165102	-1.7572298	0.80143976
129	11736121_x_at	ZFAND5	zinc finger, AN1-type domain 5	-0.9849596	-0.24738026	0.10132027	-0.20215988	-0.21712017	0.07781029	0.43416023	-0.7685003	-0.8060398	1.0913601	1.0319605	-0.7163	0.7469301	0.067899704	0.3330803	0.6618099	0.56766987	0.9961605	0.38109016	0.36849022	0.61851025	0.45024967	0.2801304	-0.40915966	0.09897041	0.38156986	1.6345596	0.20341015	0.9607601	-0.6874504	0.3534298	0.33261013	0.01597023	-0.30136013	-0.28236008	0.3906002	-1.0329895	-0.124349594	-1.6007199	-0.7188301	-0.07425976	-0.66197014	-0.43013	-1.09163	-0.10888958	-0.6323004
135	11757941_s_at	THBS2	thrombospondin 2	-0.9798603	0.70180035	-0.13259983	0.46930027	-0.34729958	-0.41919994	0.007399559	-1.1166897	-0.4371004	0.17669964	-0.43589973	-0.039500237	0.3515997	0.93449974	-0.001000404	0.13269997	0.4904003	0.4656	1.0754004	0.8142004	0.22959995	0.12209988	1.1921997	-1.0151901	-1.0980997	-0.019200325	1.5164003	0.12909985	1.1473999	0.15600014	-1.0649796	0.32680035	0.43739986	-1.2633104	0	0.69089985	-0.12909985	0.2368002	-0.34840012	-0.6142998	-1.41331	-0.3923998	-1.1450005	-2.0479898	-1.2527504	0.011699677
140	11720645_at	SPTLC2	serine palmitoyltransferase, long chain base subunit 2	-0.85888004	0.9850402	0.56656027	0.036289692	0.5405402	0.35093975	0.10542965	-0.27915	-0.31480026	0.93393946	0.43623018	-0.16031027	0.5416503	-0.69435024	1.64428	0.6049199	0.09166002	0.55119944	0.2663498	0.5679498	0.16917992	0.06775999	0.49558973	0.26706982	0.63561964	-0.16183996	-0.1789999	-0.18228006	-0.08323002	0.09531975	-0.5605302	0.26715994	0	0.45780993	-0.28985023	0.47010946	-0.039060116	0.14670992	-0.68187	-0.88833	-0.36336994	-0.5190201	-0.23496008	-0.16657019	0.10852003	-0.56073
141	11746402_x_at	ZFAND5	zinc finger, AN1-type domain 5	-0.9354496	-0.30375004	0.1576004	-0.40748978	0	0.092209816	0.4411602	-0.70044994	-0.83234024	1.0135002	0.92319965	-0.70963	0.77789974	0.11853027	0.41604996	0.41775036	0.51817036	0.9421997	0.39838982	0.32966995	0.58205986	0.44180012	0.21638012	-0.3853302	0.07421017	0.29738998	1.5911999	0.3086605	0.8958998	-0.6710501	0.4263401	0.31676006	0.04660034	-0.2039299	-0.2568102	0.3458004	-1.0987501	-0.12475014	-1.70045	-0.6249399	-0.13486958	-0.71129036	-0.41821957	-1.1312103	-0.094329834	-0.55115986
142	11727345_s_at	FBLN1	fibulin 1	0.16687012	-0.21529007	0.34805012	0.81389	-0.17740011	0.2775197	-0.43937016	-1.03444	-0.3487301	1.6205297	0.6230798	-0.03289032	-0.28956032	1.0047097	0.08054972	-0.07363033	-0.109760284	0.47930002	1.64463	0.6921501	0.5172901	0.42469978	1.6514602	-0.6852102	-0.10969019	-0.23674011	2.9402204	0.7617698	2.77593	-0.14463997	-0.11991024	0.48964977	0.42586994	-0.37976027	-0.28886032	0.5754199	0.10433006	1.5453897	0.33409977	-0.42521	-0.14268017	-1.1423802	-0.65459013	-0.5731201	-0.92245007	-0.40239
146	11758677_s_at	GNPAT	glyceronephosphate O-acyltransferase	-1.0719402	-0.19535017	0.23660994	-0.57192993	-0.6198902	0.37938976	-0.1603899	0.24002981	0.5580697	0.5292797	0.06093979	0.08355999	0.06926966	0.5778098	1.51436	0.95206976	-0.09567022	1.1389198	0.8719797	0.92134	-0.11312008	0.38647985	1.1352701	0.030179977	0.07856989	-0.3674302	0.96349	0.13582993	-0.27873993	0.25761986	-0.06813002	-0.19024992	0.76258993	0.105700016	0.45606995	0	-0.9680302	-0.029300213	-0.8076501	-1.0738001	-0.7293401	0.027929783	-0.5111799	-0.26998997	-0.12998009	-0.33814
149	11724906_a_at	MAP4K5	mitogen-activated protein kinase kinase kinase kinase 5	0.10840988	-0.07095003	0.07490015	0.45173025	-0.35220003	0.42881012	-0.058149815	-0.2986598	0.12450981	-0.14237976	-0.38051987	3.60E-04	0.7280998	0.36113024	-0.029779911	0.42691994	0.19751024	0.26652002	0.89338017	0.60669994	0.53752995	0.58282995	0.77328014	0.21279001	-0.021319866	-0.009289742	1.4646902	0.079050064	0.58444023	-0.13622999	0.06163025	0.4495902	0.36942005	-0.08471012	-0.17000008	0.3207302	-0.5060601	0.4922099	-1.05073	-1.0507901	-0.6437502	-0.15888977	-0.6985898	-1.1124799	-0.003920078	-0.23445988
156	11758514_s_at	SERBP1	SERPINE1 mRNA binding protein 1	-0.03422022	0.10195017	-0.2223401	-0.050580025	-0.33717012	0.75002	0.08902979	-0.60714006	0.08043003	-0.07038021	-0.14673996	-0.83077	0.48478985	0.28663015	0.6578498	1.9761901	0.6207199	0.93228006	1.0210195	0.30950975	-0.09419012	0	0.70166016	-0.023260117	-0.07038021	-0.15751028	0.65043974	-0.28732014	0.18337011	-0.06609011	-0.06646013	0.7396798	0.6029401	1.4767003	0.09603977	0.6876998	-0.76381016	0.83437014	-1.2249403	-0.9388399	0.031429768	-0.1332202	-0.23479986	-0.6630001	0.4619298	-0.45445013
162	11716291_s_at	HNRNPA0	heterogeneous nuclear ribonucleoprotein A0	-0.58305025	0.42557	0.11276007	-0.006560326	-0.3111701	0.06651974	0.10750008	-0.013410091	0.12250996	0.61013985	0.5770998	-0.33423996	0.42910004	0.01805973	1.2946801	0.3752799	-0.014950275	0.9574199	0.99713993	-0.003940105	0.49559975	0	1.13905	0.14428997	0.19594002	0.0707798	1.0288601	-0.39630032	0.70264006	-0.56632996	-0.48292017	0.094279766	0.26086998	-0.26182032	-0.2213602	0.46716976	-0.6326699	1.2084599	-1.18576	-1.2236502	-0.076489925	-0.20198011	-0.5809603	-0.29268026	0.06385994	-0.33822012
163	11744492_x_at	SFRS5	splicing factor, arginine/serine-rich 5	-0.122829914	0.33551025	-0.22097015	-0.33251	0	0.17121029	-0.18543005	0.18754005	-0.43635988	0.014400005	0.119950294	0.20335007	0.65382004	-0.043729782	1.24195	0.48473024	0.72433996	0.1313901	0.89203024	0.5750799	0.41225004	0.95720005	0.7410402	0.01184988	0.38116026	-0.97975993	0.6919899	-0.52147007	0.6277499	-0.22762012	0.041620255	0.0279603	-0.09512997	-0.4888897	-0.038179874	0.38028002	-0.52001	0.38056993	-0.7614498	-1.0947199	-0.0583601	-0.7586198	-0.21065998	-0.69863987	-0.11844015	-0.47439003
169	11722700_a_at	KIAA1109	KIAA1109	-0.3183899	-0.19353008	-0.20797014	-0.25169992	-0.15011024	0.083409786	0.15298986	-0.6884203	-0.7027302	0.41375017	0.5012498	-0.14858007	0.7059097	0.32912016	0.88098	0.2032299	0.64504004	0.43119	1.2933397	1.1478701	0.6033697	0.7396598	0.72090006	0.36510992	0.050290108	0.051239967	0.50644016	0.03396988	0.46959972	-0.40142012	-0.068860054	-0.13713026	-0.79842997	-0.3873601	0.20782995	0.56006	-0.5359001	0	-0.42667007	-1.2871399	-0.13129997	-1.0461702	-0.092900276	-0.52948	-1.45896	-0.16638994
171	11736119_a_at	ZFAND5	zinc finger, AN1-type domain 5	-1.2386694	-0.3461094	0.06128025	-0.9444599	-0.46047974	0.12983036	0.3722906	-0.75422955	-0.67957973	1.1326399	1.1530399	-0.54284	0.38901997	0.19107056	0.46952057	0.6888199	0	0.93564034	0.4960699	0.47126007	0.62526035	0.4144802	0.25147057	-0.5044098	0.23388004	0.3778801	1.7701406	0.62701035	1.1626406	-0.7696495	0.41942024	0.37837982	0.12112999	-0.18803978	-0.19797993	0.39863014	-1.0474997	0.038189888	-1.7595196	-0.85192966	-0.22999954	-0.69417953	-0.4692402	-1.14324	-0.16302967	-0.57887936
173	11718148_a_at	APH1A	anterior pharynx defective 1 homolog A (C. elegans)	0.8322501	0.003320217	1.6828799	1.51929	0.9169102	0.7714901	0.48547983	-0.62511015	-1.02952	0.18703985	0.72793007	-0.83126974	0.59062004	0.02173996	0.0791502	-0.31139994	0.54665995	0.9504099	0.24122	1.04635	0.13562012	0.9851799	0.59994984	-0.06285	-0.7052498	0.17070007	0.59870005	-0.44799995	0.016089916	-0.5086198	0.1844902	0.043260098	-0.059209824	-0.1321001	-0.23258972	-0.67451	0.21814013	0.5177603	-0.058589935	-0.17686987	-0.07360983	-0.36927986	-0.59264994	0	-0.5819998	-0.18929005
174	11732278_at	FOXP1	forkhead box P1	0.09194994	-0.84610987	-0.13195992	-0.22975016	-0.34930992	0.3443098	-1.1365399	-0.013370037	-0.74906015	0.8808203	0.14021969	0.096729755	0	0.66534996	0.88389015	0.28709984	0.4979496	0.37514973	1.2021198	1.0162897	-0.11710024	-0.46170998	1.51089	0.6000099	1.0622997	-0.19736004	0.9001999	0.39962006	1.4798498	0.31884003	-0.54554987	-0.29285002	0.95996	-0.24994993	-0.21715021	0.014830112	-1.0332899	1.1479797	-0.6967201	-1.4558401	-1.2115302	-0.5531101	-0.8745003	0.58333015	-0.29882002	0.51544
175	11723969_x_at	PPCS	phosphopantothenoylcysteine synthetase	-0.59966993	-0.41949987	1.0967302	-0.5935397	-0.2431798	0.078570366	0.054700375	0.4967804	-0.29172993	0.7532401	1.7454801	0.1524601	0.20564032	-0.20369959	0.4211502	0.46830034	-0.008599758	0.28277016	0.16905022	0.5865402	-0.3628497	-0.18248987	0.7315502	0.4132104	1.1172204	0.06672001	-0.05475998	-0.1188097	0.12030029	1.3043504	-0.08674002	0.8094902	0.49358034	-0.16035986	1.60741	0.1350503	-0.4626398	0.7177801	-0.54318	-0.90774965	-0.09041977	-0.89167976	-0.5708499	0.30916023	-0.5016999	-0.2544999
178	11724239_at	TCF4	transcription factor 4	0.03489971	0.6238599	-0.09516001	0.58128023	-0.20132017	0.3685398	-0.35742998	-0.13896036	0.3022499	-0.19180012	-0.016370296	-0.60884	0.53400946	0.8383298	0.10391998	0.5561099	0.8889594	0.46872997	1.4291501	0.91943026	-0.33774042	-0.056600094	1.1946301	-0.49584007	-0.34738016	-0.9762001	1.7451196	0	1.3505702	0.25929976	0.066299915	0.54721975	0.48859978	-0.4265504	0.16435003	0.71260023	-0.47734022	0.76147985	-0.58454037	-0.9621	-0.32692003	-1.0681701	-0.35118008	-1.23563	-0.3598404	-0.0911603
191	11740670_a_at	TNRC6B	trinucleotide repeat containing 6B	0.35101986	0.15876961	0.1507597	0.38745975	0.117899895	0.5875497	-0.19017029	0.55373	-0.2719102	0.31140995	0.12291956	-0.6248102	0.58534	1.0180197	0.18743992	1.5119	1.1163297	0.50017977	0.7156997	1.2174497	0.22563982	0	0.27085972	0.2045598	0.1884098	-0.70628023	0.7437196	-0.29967022	0.9024396	-0.50328016	-0.4684	-0.9471202	-0.58571005	-0.28758	-0.09847021	0.02670002	-0.76303005	0.5819497	-1.0545702	-0.6463003	-0.18388033	-0.88711023	-0.33670044	-0.63606024	0.41703987	-0.16379023
192	11719710_a_at	PDPK1	3-phosphoinositide dependent protein kinase-1	-0.41509008	-0.10122013	0.7884097	-0.11436033	-0.075350285	0.50556993	0.24242973	-0.008190155	-0.04932022	0.8197298	0.80368996	0.22073984	1.3954997	1.0636597	0.83303976	0.8690901	0.6055598	0.69537973	0.83181	0.7474699	-0.079730034	0.40096998	1.1683598	0.8963399	0.43989992	0.12677002	-0.30220032	0.32082987	-0.019820213	0.3266697	-0.24206018	0.3320098	0.0749197	-0.14470005	-0.05830002	-0.006579876	-0.16824007	1.14816	-0.16126013	-0.23539019	-0.6593499	-0.6599002	-0.23650026	-0.07687998	-0.21456003	0
193	11733088_at	MAF	v-maf musculoaponeurotic fibrosarcoma oncogene homolog (avian)	-0.06966019	-0.11592007	-0.15737009	-0.049650192	0.049699783	0.07929993	0.38527966	0.014969826	-0.22357035	0.99996996	0.21226978	-0.62922	-0.05259037	0.59003973	0.27360964	0.14265966	0.5805397	0.08717966	1.1753297	1.1859097	0.15472984	0.8633599	0.80782986	0.012229919	-0.20455027	-0.4022503	1.66046	0.32338	1.2706399	-0.2997203	0.50253963	0.16709995	-0.104959965	-0.5503402	-0.11681032	0.31961966	-0.8274102	0.6742797	-0.72995996	-0.76576996	-0.59481	-0.7024603	-0.55585	-0.72787	-0.09181023	0.26513004
197	11758236_s_at	FOXP1	forkhead box P1	0.07790995	0.41913986	0.083619595	-0.04125023	-0.02847004	-0.10709	-0.15501022	-0.071240425	0.16920996	0	0.17780972	-0.45883036	0.3027296	0.2860999	0.92439985	0.67516994	0.5392599	0.4435296	0.9707093	0.10612965	0.79945993	0.38097	1.0230994	-8.70E-04	0.06454992	-0.19085026	0.6721196	-0.3510604	0.46351957	-0.05030012	-0.25633	0.113790035	0.6008496	-0.42373037	-0.12203026	1.00246	-0.70868015	0.79464006	-0.76851034	-0.69688034	-0.11487007	-0.47954035	-0.6743703	-0.49631023	0.2773099	0.0928998
199	11723039_x_at	SFRS3	splicing factor, arginine/serine-rich 3	-0.31240988	-0.24037981	-0.3843298	-0.4879799	0.01458025	0.48457003	0.15053034	0.052500248	0.19794035	0.53784037	0.44188023	-0.010580063	-0.07989979	-0.17570972	0.75285006	0.77504015	-0.03151989	0.21097994	1.5138001	0.80876017	0.21183014	-0.061229706	0.90413	0.39472008	-0.043459892	-0.13128996	-0.08045006	-0.5137398	1.1005201	0.060679913	0.1974802	0.6620703	0.4969802	-0.035870075	0.113250256	0.3379202	-0.59883	1.5046501	-0.96979	-0.9534898	-0.120079994	-0.4524498	-0.69557977	-0.43001986	0.094059944	-0.25180006
203	11717167_a_at	KDM2A	lysine (K)-specific demethylase 2A	0.28481007	-0.15259981	0.5655503	-0.097379684	0.30990028	1.0004501	0.60026026	0.008880138	-0.2616601	0.73284006	1.3827	0.49857998	1.9546003	0.059520245	1.05551	-0.061039925	0.7649002	0.15109015	0.71403027	0.65840006	0.6505599	0.70294	0.9225402	-0.28582	0.22761011	0.08086014	-0.078829765	0.5342102	0.38005018	-0.067899704	-0.5292797	0	-0.113110065	-0.6191797	-0.12193966	1.0732503	-0.20814991	-0.2971697	-0.08305979	-0.17543983	-0.36610985	-0.59440994	0.039550304	-0.29112005	-0.3894	-0.12088966
205	11729839_at	ZCCHC2	zinc finger, CCHC domain containing 2	-0.28241014	-0.020170212	-0.42228985	-0.22110987	-0.5953698	0.8695202	0.35002995	-0.093649864	-0.06950998	0.14932013	-0.003089905	0.002699852	1.4395399	0.4105301	0.8808298	0.031799793	1.2286997	0.34668016	0.84097004	0.7404804	1.0714102	0.97138023	0.094200134	-0.12841988	0.051609993	0.09499025	0.29069996	0.051469803	0.27206993	0.038740158	0.033360004	0.17722988	-0.36941004	-0.95961	0.13672018	-0.023960114	-0.56801987	-0.10258007	-0.26020002	-0.2430501	-0.51803017	-0.66155005	0.051760197	0	-0.8310199	-0.9207902
212	11743406_x_at	C4orf34	chromosome 4 open reading frame 34	-1.4026098	-0.6065297	0.56461	-0.08835983	-0.6333599	-0.5714197	-0.72830963	1.1739902	0.3742299	0.44637012	-0.07169008	0.6991701	0.3014202	-0.39418983	0.77559996	0.122479916	-0.4835601	0.9285302	1.1131	1.3092103	-0.35734987	0.4653201	1.1027303	0.54970026	0.5120201	-0.60633993	0.23038006	0.07103014	-0.19075966	0.62547016	-1.0440798	1.2767701	0.45110035	0.09171009	0.11150026	0.033940315	-0.7769098	0.5567303	-0.37291002	-0.75986004	0.56023026	-1.1371598	-0.79038	-0.032000065	-0.5121298	0.19889021
214	11727381_a_at	FYTTD1	forty-two-three domain containing 1	-0.53009987	-0.060450077	0.08784008	0.4403	-0.15658998	1.4196601	0	-0.72191	0.14084005	0.73459005	0.80419016	-0.23653984	0.034800053	0.113679886	0.52171993	1.18506	0.14356995	0.47517014	1.1442599	0.8709297	-0.036330223	-0.61447	0.93332005	-0.054980278	-0.21230984	1.6475201	0.62524986	-0.3422103	1.1356401	-0.6300802	0.08450985	-0.03269005	0.36126995	-0.27167988	0.47307014	0.31897974	-0.30587006	0.4574499	-0.96788025	-0.5299101	-0.39475012	-0.5095	-0.72646	-0.3530903	0.6922898	-0.28126
217	11720000_at	SYNJ2BP	synaptojanin 2 binding protein	-1.10747	0.44059038	-0.60288	-0.73962975	-0.39967966	-0.10051966	-0.7350097	0.23097038	-0.15865993	0.44799995	-0.082540035	-0.04200983	0.20857	-0.036319733	1.3090801	0.50832033	0.03188038	0	0.87394	0.41625023	0.38426018	0.72876024	0.7343502	1.8177199	0.89808035	-0.7782998	0.15039015	-0.1437397	0.05088997	0.08586025	-0.19876003	0.42857027	0.5918102	0.08579016	0.06845999	0.24042034	-0.38301992	1.15699	-1.3073597	-1.3564897	0.78119993	-0.17108965	-0.5569	-0.6862798	-0.39073992	-0.5864396
225	11743581_s_at	ACTR2	ARP2 actin-related protein 2 homolog (yeast)	-0.60633993	-0.6063199	0.2688899	0.37173986	-0.35597992	0.7731199	0.59656	0.34309006	-0.24204016	2.0454502	0.98492	-0.5322299	0.43402004	-0.16640997	1.0339303	0.50795984	0.17642021	0.26937008	0.27685022	1.1803899	-0.003759861	0.26345015	1.6192899	0.049809933	-0.21173	0.26618004	0.4365101	-0.07490015	0.5426302	-0.22960997	0	0.60214996	0.16880989	0.22523022	-0.2789297	0.02820015	-0.31556988	0.43401003	-0.27524996	-0.33613014	-0.10030985	-0.20929003	-0.7602899	-0.34861994	-0.16472006	0.15161991
233	11740580_at	ASAH1	N-acylsphingosine amidohydrolase (acid ceramidase) 1	0.07680988	1.27175	0.4004898	0.43803978	0.13859987	0.44789982	0.8620596	0.005949974	-0.08280039	0.32853985	-0.2832203	-0.11908007	0.22126961	0.2077899	-0.036770344	0.23562956	0.27869987	0.65585995	0.1473198	0.46214962	-0.35354018	0.43730974	0.6609297	2.1243196	7.80E-04	0.3181696	0	-0.04087019	-0.1806202	0.025719643	1.37814	0.1877799	-0.35112023	0.5625396	-0.31646013	-0.07253027	-0.06719017	0.13259983	-0.1930604	-0.2842102	-0.27097034	-0.47270012	-0.32082033	-0.3683703	-0.15361023	-0.64098024
237	11736498_a_at	TNRC6B	trinucleotide repeat containing 6B	0.19240999	0.053590298	0.025259972	0.07044029	0.32538986	0.5724201	-0.3236699	0.45769024	-0.28022003	0.23869991	0.14066029	-0.55479	0.59118986	0.9138503	0.29005003	1.3535299	1.0738602	0.23388004	0.5582099	0.87312984	0.25410986	0.53400993	0.65661	0.28838015	0.13017988	-0.7205601	0.48150015	-0.08191013	0.91347027	-0.5729799	-0.30332994	-0.88683987	-0.56021976	-0.081799984	-0.21816969	-0.28197002	-0.6482501	0.58813	-0.8386798	-0.79456997	-0.25952005	-0.6968999	-0.2973299	-0.6118698	0.25936985	-0.19688988
243	11759025_s_at	PPP2R5E	protein phosphatase 2, regulatory subunit B', epsilon isoform	-0.18602991	-0.012120247	0.09307003	-0.9119501	-0.09892988	0.46959972	0.014810085	0.46884012	-0.11685991	0.7952399	0.38323975	0.19742966	0.6107397	-0.09250021	0.9054198	0.26896	0.019809723	0.23821974	0.5007	1.1740198	0.15797997	0.11590004	1.0576701	0.50740004	0.10013008	-0.57624006	0.63365984	0.054259777	0.051909924	-0.015840054	-0.17223024	0.47319984	-0.12456989	-0.08261013	-0.15329027	0.01654005	-0.51028013	0.38072968	-0.81026006	-0.7268901	-0.6189301	-0.93790007	-0.09359026	-0.06190014	-0.13893032	-0.24280024
246	11748016_a_at	ACTG2	actin, gamma 2, smooth muscle, enteric	1.7989099	-0.20935988	0.28372025	0.44454026	0.035350084	-0.35386992	-0.16062999	0.65899014	-0.33920002	0.66497016	0.78517985	-0.087819815	-0.12961984	0.5855901	-0.04448986	0.70484996	0.6449702	0.26959014	0.17390013	1.4283001	-0.2529199	0.10650015	0.54075027	-0.40989995	-0.28649998	-0.23067999	0.6407101	0.06098008	3.2271602	-0.26394987	0.28674006	0.7380402	-0.02481985	-0.12268996	1.16449	1.2075703	-0.14375997	1.4414103	-0.10126996	-0.40930986	0.060990095	-0.45168996	0.15332007	-0.33564997	-0.25831985	0.056169987
248	11743695_at	MLL2	myeloid/lymphoid or mixed-lineage leukemia 2	-0.93493986	0.06149006	-0.37635994	0.00714016	-0.15935993	0.47290993	0.18430042	-0.5501399	0.6381302	0.4232006	-0.057609558	0	0.7669201	0.17949009	0.77154064	0.6318798	0.30790043	0.4969101	0.63088036	0.3229599	1.05445	0.5571003	0.37053013	0.09771061	-0.11990976	-0.12284994	0.22933006	-0.5679798	0.067359924	-0.20980978	-0.55015993	0.15828991	0.32773018	0.33141994	-0.107629776	0.7106304	-0.8642397	-0.022509575	-1.6318998	-0.81721973	-0.6152897	-0.4470997	-0.058989525	-0.7214999	0.51241016	-0.50516987
255	11743788_s_at	GORAB	golgin, RAB6-interacting	-0.28030992	2.0587902	-0.33306003	0.064120054	-0.083489895	0.30228996	0.07462001	0.38384008	0.69136	0	-0.43862987	-0.13619995	0.047810078	0.35956	0.4523301	0.8427801	0.40712023	0.027060032	0.8830199	1.0087099	-0.11613989	-0.31894994	0.36753988	-0.3740499	0.64064026	-0.39077997	0.3432002	0.11187005	-0.11951995	0.10718012	2.6089802	1.0632701	-0.018019915	0.24623013	0.07503009	-0.27809	-0.53617	0.21996999	-0.56079006	-0.47834992	-0.5081699	-0.53913	-0.30299997	-0.22317004	-0.05198002	-0.35555005
258	11735778_a_at	SYNE2	spectrin repeat containing, nuclear envelope 2	-0.4723506	-0.4927106	0.51167965	-0.37272024	0.37747002	0.23814964	0.6995592	-0.21171045	-0.13085079	1.1533699	-0.2695303	-0.36135054	0.24835968	-0.010990143	0.3522396	0.27227974	-0.03635025	-0.7124505	0.5133991	0.5872593	0.21665001	0.29116917	0.03517914	0.4531393	0.68981934	-1.0411606	0.042089462	0.1598196	0	-0.48529053	-0.27802038	-0.013890266	-0.1984005	0.06076908	0.3741398	0.073269844	0.2605095	0.06602955	-1.0144906	-0.8089404	0.051529884	-1.4328203	-0.1354208	-1.2810307	-0.15688038	-0.8473005
261	11756337_x_at	HNRNPC	heterogeneous nuclear ribonucleoprotein C (C1/C2)	-1.0568099	0.07411003	-0.0452199	0.15559006	-0.08274984	0.41824007	0	-0.23465967	-0.011089802	0.13268995	0.53235006	0.003250122	-0.1331296	-0.5830698	0.11385012	0.30383015	-0.45088005	-0.16314983	0.70079994	0.1407404	0.07997036	0.09013033	1.4119501	0.13705015	-0.099209785	-0.19775963	-0.049939632	-0.93542004	0.11318016	0.47263002	0.3083501	0.81592035	0.27202034	0.15121031	0.17287016	0.5683303	-0.5773196	0.7902303	-1.4376998	-1.31288	-0.3695097	-0.30009985	-0.40998983	-0.12544966	0.61983013	-0.95593977
263	11719478_a_at	FKBP3	FK506 binding protein 3, 25kDa	-0.5007801	-0.07120037	0.08952999	-0.35452032	0	-0.23968029	0.21956968	0.16009998	-0.57934	0.66432	0.3273797	0.78446007	0.42377996	0.22302008	0.99187994	0.18472004	0.24055004	0.9465699	0.80648994	0.5707898	0.05677986	1.22047	0.34197998	0.052069664	0.40127993	0.96266985	0.3447399	0.18416977	0.48422003	-0.01293993	-0.023550034	1.0370598	0.02064991	-0.43627024	0.18539	-0.2599101	-0.38732004	-0.27398014	-0.37614012	-0.3896203	-0.19724035	-0.3351102	-0.019629955	-1.0691199	-0.18060017	-0.45299006
265	11749027_x_at	HERPUD2	HERPUD family member 2	0	1.04142	0.11591005	0.9281397	0.7084298	0.12541008	0.8429098	-0.37055016	0.07530975	0.66008997	0.8417001	-0.42199016	0.49910975	0.24238968	0.28974962	0.61379004	1.3657298	0.49087	1.2763	1.0956097	-0.104720116	0.057719707	0.018729687	0.11036968	-0.3840301	-0.4496901	-0.2094903	-0.45631003	0.077199936	-0.115620136	0.30503988	-0.02109003	-0.23808002	-0.15683031	0.09014988	0.022289753	-0.35229015	-0.025490284	-0.47658014	-0.61617017	-0.6998501	-0.25958014	-0.26051998	-0.42103004	-0.1491003	-0.1932602
267	11724242_s_at	TCF4	transcription factor 4	0.19851017	-0.5559797	-0.24763966	0.7806101	-0.8249397	0.06970024	-0.22629976	-0.6093497	-0.33704996	0.8686905	0.16768026	-0.60746	0.40658998	0.7369404	-0.10531998	-0.6052098	0.77106	0.28185034	0.90312004	0.62108994	0.29771996	0.10296011	1.5152702	-0.7193999	-0.34287977	-0.113319874	1.6313105	0.45417023	1.9214401	-0.07364988	-0.45519972	0.71767044	0.7287102	-0.9401598	0.027530193	0.7655306	-0.58372974	0.58602047	-0.3403697	-1.3723297	-0.4478197	-0.9414396	-0.33090973	-1.3589997	-1.03332	0.047990322
269	11728878_s_at	ARID1B	AT rich interactive domain 1B (SWI1-like)	-0.66807985	-0.110789776	-0.024779797	-0.29736996	0.096030235	0.032740116	0.15053034	0.03269005	0.22641993	0.45994997	-0.13789988	-0.17718983	-0.058229923	0.35027027	0.46033	0.83150005	0.01612997	0.46981	0.98557997	0.6845503	-0.11707997	0.3105302	0.68916035	-0.23945975	0.12724018	-0.56864977	0.88087034	-0.01925993	0.67012024	-0.3543198	0.52152014	0.46807003	0.17974997	0.24844027	-0.09490967	0.22287035	-0.77903986	0.95167017	-0.7379799	-0.5778799	-0.60425997	-0.63869977	-0.3008499	-0.52895	0	-0.102069855
275	11756366_x_at	EWSR1	Ewing sarcoma breakpoint region 1	-0.64890003	0.041719913	-0.11881971	-0.17104006	0.3309903	0.70518017	0.082920074	0.05714035	-0.35060978	0.23191023	0.50741005	-0.4242797	0.81143	0.41437006	0.81922007	0.9815402	0.68732023	0.35784006	0.39247036	0.7223902	0.44421005	0.34051037	0.43709993	0	0.41513014	-0.30624962	0.6406703	-0.66159964	0.043560028	-0.44209003	-0.15779972	0.24652004	-0.060539722	-0.042209625	-0.21776962	0.83128023	-0.20968008	0.48096037	-0.42781973	-0.67806005	-0.10146999	-0.23874998	0.18593025	-0.70240974	0.14379025	-0.20494986
292	11742830_a_at	PHF3	PHD finger protein 3	-0.034920216	-0.11751032	-0.22395039	0.23249006	-0.6890702	-0.35727024	-0.35201025	-0.32152033	0.05804968	0.9267597	0.28371	0.21962976	1.1770396	0.5886097	1.4474998	0	0.56248	0.45137978	0.4812398	0.3376398	0.57446	0.32748985	0.046789646	-0.33346033	0.7279396	0.6336198	0.6793699	0.27416992	0.61146975	-0.11226034	-0.33271027	0.07218981	0.54708004	-0.43157005	-0.5571203	-0.28049994	-0.61298037	0.12110996	-0.31210995	-0.8050699	-0.8176203	-0.85931015	-0.5433903	-0.17521	-0.25258017	-0.31591034
293	11763693_a_at	GLS	glutaminase	-0.23711014	-0.001890183	-0.009500027	0.12615013	0.004290104	1.1178598	0.33225012	-0.083770275	-0.030310154	0.74161005	1.0153499	0.30053997	0.1992197	1.11131	0.32724	0.11073017	0.7900801	0.11090994	0.99039984	1.7497702	-0.20803022	-0.06201029	0.2962799	-0.17790985	-0.04425001	0	0.7013798	-0.013700008	1.0407	0.12895012	0.52657986	0.18973017	0.007019997	-0.3320303	0.03131008	0.15385008	-0.5062499	0.1156497	-0.5540199	-0.38949013	-0.15754986	-0.12465	-0.65138006	-0.42715025	-0.4228301	-0.011479855
297	11758421_s_at	PTEN	phosphatase and tensin homolog	-0.36197996	0.07104015	-0.023079872	-0.10210991	0.23073006	0.34913015	0.06897974	-0.6233301	-0.24049997	0.80045986	0.30623007	-0.23175001	0.104409695	0.51491976	0.47648	0.14295006	-0.1694603	0.004709721	0.64834976	0.81707	0.1967001	0.56548977	1.53337	0.17974997	0.19942999	-0.18067026	0.61905	0	1.1238298	-0.051110268	-1.08816	1.3394499	0.9447799	-0.14381027	0.27824974	0.026249886	-0.45221996	-0.20045996	-0.48714018	-0.68305016	-0.11224985	-0.5507302	0.051039696	-1.1839302	-0.3259902	-0.07986021
300	11754515_a_at	SNX13	sorting nexin 13	-0.62517023	0.004609585	0.003979683	-0.19270039	-0.4200101	0.7005696	-0.1691804	0.19688988	-0.48078012	1.6246996	0.61666965	-0.3768401	0.8603096	-0.1403904	0.6726799	-0.39136028	-0.007329941	0.44726992	0.5094199	0.10881996	0.6424699	0.35698986	0.27827978	0.58891964	0.7190099	0.39053965	0.21369982	0	0.7401099	-0.32167006	0.003809929	0.07691002	0.03456974	-0.07659006	0.15255976	0.03760004	-0.41543007	-0.11312008	-0.8400202	-0.71506023	-0.2856002	-0.7227702	-0.38511038	-0.4998703	-0.29823017	0.1532197
308	11743288_at	SGK269	NKF3 kinase family member	0.15370035	0.23379993	0.07831001	0.75842	-0.22616005	-0.16776991	-0.021149635	-0.3945999	-0.03618002	0.6338	0.21399021	-0.40787983	0.2196002	0.9997401	0.60502005	-0.034830093	0.9456701	0.5190201	1.4868402	0.7525501	0.27528	0	1.0914803	0.40556002	-0.19244003	-0.54694986	1.7540503	0.117120266	1.5973301	-0.14760971	-0.015160084	0.61057997	0.05059004	-0.21895981	-0.36020994	0.48150015	-0.38395977	0.5715203	-0.33156967	-0.66911983	-0.028069973	-0.48262978	-0.4566598	-0.68879986	-0.13114977	0.07676029
311	11763484_x_at	LRP10	low density lipoprotein receptor-related protein 10	-0.24445009	-0.24747992	0.7860904	0.3123002	0.40704012	0.467	-0.24906015	0.21068001	-0.68481016	0.88762045	0.28828	0.5297098	1.4001002	-0.042850018	1.5423102	0.24953985	0.5896802	1.2486901	0.43930006	0.8197398	0.9488101	0.7326503	0.5915599	-0.043190002	0.15314007	0.3888998	-0.7052498	0.41940022	0.44614983	-0.29109	-0.4393401	-0.24695015	-0.62412024	0.2405901	-0.38135004	-0.7193999	-0.06001997	0.5060601	-0.15231991	-0.3084998	-0.5238099	0.13431978	-0.30746984	-0.2990098	-0.08902025	0
316	11728645_a_at	NUCKS1	nuclear casein kinase and cyclin-dependent kinase substrate 1	-0.41499996	0.37269974	0.5412998	0.3541994	0.28359985	0.25739956	0.12510014	-1.1351004	-0.021900177	0.20049953	0.28889942	-0.34280014	0.6114998	0.29850006	0.68480015	0.35619926	0.30480003	0.54710007	0.42789936	0.49069977	0.4435997	0.29179955	0.21109962	-0.34360027	-0.2776003	0.05289936	0.15509987	-0.35610008	0	-0.18020058	-0.26210022	-0.6014004	0.14400005	-0.5475006	-0.013600349	0.35009956	-0.41380024	-0.067100525	-0.6378002	-1.0066004	-0.40240002	-0.53859997	-0.13780022	-0.9654999	0.86419964	-0.5883007
319	11727163_a_at	ACVR2A	activin A receptor, type IIA	-0.1725502	-0.32437992	-0.6915698	-0.5048399	-0.7625799	0.092080116	-0.10655022	-0.07286978	0.047070026	0.57264996	-0.48384	0.4967699	-0.039659977	-0.0746398	1.1515102	0.23016977	0.08424997	0.13496017	0.42147017	0.24989986	0.17910004	0.35779	1.35146	0.5056901	0.5441799	-0.18123007	1.7694001	-0.011129856	0.9134402	0.17108011	0.37075996	0.97678995	0.16551018	0.0858202	-0.05899	0.44779015	-0.56038	1.0799899	-0.7390399	-0.72221994	-0.31379986	-0.7121501	-0.53444004	-0.83669996	-0.24290991	-0.5129199
322	11760163_s_at	WSB1	WD repeat and SOCS box-containing 1	0.35825968	-0.08586025	0.10419989	0.07708979	-0.012239933	-0.3540001	0.9319501	-0.63424015	-0.19857025	0.48077965	0.41643	-0.015270233	0	0.2680397	0.69566965	0.89455986	0.47829008	0.16144991	0.37156963	0.05543995	1.2333999	0.06123972	1.5824399	-0.071969986	-0.41730022	-0.008110046	1.3906999	0.15711975	0.47873974	0.59111977	0.5688801	0.02673006	-0.17949009	0.007740021	-0.08155012	0.5350199	-0.15018034	0.027139664	-0.5151701	-0.35344005	-0.25238037	-0.30734015	-0.36129022	-5.30E-04	0.23677969	-0.17095995
325	11723431_at	ZFP91	zinc finger protein 91 homolog (mouse)	-1.2323499	-0.2643199	-0.23325014	0.22372007	-1.0236602	0.33608007	0	-0.60423994	-0.3905902	0.9158702	0.8297601	0.18803978	0.26299	-0.11968994	0.9228902	-0.076429844	0.09501982	-0.094830036	0.42937994	0.6877198	0.20334005	-0.048160076	0.9678302	0.080170155	0.027959824	0.4807601	0.79580975	-0.10393	0.9300399	-0.24012995	0.021699905	0.7400799	0.78892994	-0.08688021	-0.2369399	0.895	-0.42405987	0.54862976	-0.73948	-0.49275017	-0.49848986	-0.91185	-0.50001	-0.6357899	0.4484501	-0.19201994
329	11739041_x_at	GTF2H1	general transcription factor IIH, polypeptide 1, 62kDa	-0.33041	0.6784301	0.22536993	0.37243986	0.35133982	0.37256002	0.07143974	-0.64884996	-0.33668995	-0.046860218	0	-0.49573994	0.42948008	-0.008069992	0.14160967	0.48395967	0.23979998	0.37727976	0.9625001	0.16297007	0.75323963	0.84801006	0.91647005	-0.25192022	-0.5124302	-0.22624016	0.74847984	-0.52840996	0.1152401	-0.36220026	0.103459835	0.12743998	0.27665997	-0.5963602	0.15447998	0.51018	-0.043450356	0.11332989	-0.6722703	-0.31200027	-0.003109932	-0.61817026	-0.37440014	-0.46319008	0.35657978	-1.00597
330	11752758_x_at	EIF4B	eukaryotic translation initiation factor 4B	-0.14804983	-1.0086598	-0.12641001	-0.46333027	-0.96097994	0.2441001	-0.1735301	-0.11078024	-0.05818987	1.6212897	1.36027	0.82870007	0.5199299	0.4256997	0.3347001	-0.011859894	-0.13820982	0.45897007	0.83431005	0.5222697	0.33906984	-0.12959003	1.5313201	0.81815004	-0.07130003	0.92461014	0.07739973	0.037779808	1.24967	-0.1629901	-0.16858006	0.6900301	0.37593985	0.013549805	-0.025529861	0.38890982	-0.4158702	1.5247002	-0.17259026	-0.8022299	-0.6073003	-0.44773006	-0.28570986	0	-0.52598	-0.55685997
336	11758656_s_at	UBQLN2	ubiquilin 2	-0.43361998	0.21289015	-0.107599735	-0.46257973	-0.27643013	1.5250502	0.18159008	0.111609936	0.46606016	0.075699806	-0.021919727	-0.40314007	-0.07228994	-0.15216017	-0.044829845	0.25467014	0.18686008	-0.21369982	0.8317299	0.27130985	0.06069994	0.3261199	1.5738702	0.72561026	-0.050409794	-0.31408978	1.4662299	-0.38855982	0.5434599	0.094799995	1.0742002	0.98888016	0.46634007	0.2655902	0.07383013	0.46559	-0.5986099	0.8499398	-0.7704599	-0.41016006	-0.115290165	0.12375021	-0.38041973	-0.17893982	0.34911013	-0.5395899
341	11715934_s_at	TAGLN	transgelin	0.5450001	0.09910011	0.010200501	0.20499992	-0.5678997	-0.29769993	-0.36699963	-0.7062998	-0.72999954	0.031300545	-0.2546997	0.43529987	-0.11619949	1.0449	-0.15069962	0.24779987	0.55800056	0.37010002	0.8018999	0.84710026	-0.19939995	-0.31330013	0.71539974	-0.62409973	-0.13229942	-0.13589954	0.52640057	0.23010063	1.1012001	0.47679996	0.0187006	0.7212	0.32000065	-0.5202999	0.44400024	0.10090065	-0.2088995	0.15079975	0	-0.5327997	-0.7893896	-0.19309998	-0.20030022	-1.9789801	-2.72044	0.19560051
342	11748862_s_at	ARL6IP5	ADP-ribosylation-like factor 6 interacting protein 5	-0.38740015	-0.17562008	-0.23823023	-0.04489994	0.034039974	0.57305	0.4725399	-0.10866022	-0.20382023	0.5460801	0.20624018	-0.1601901	0	0.2723198	0.2273798	0.26032972	0.064089775	0.34673977	0.0381999	0.8634801	0.171	0.33190012	1.28544	0.14239979	-0.00853014	-1.0569	1.12397	-0.05496025	0.60150003	-0.02008009	-0.09595013	0.22615004	0.00180006	0.26312017	-0.5066099	0.24562979	-1.2256598	0.54707	-0.74132013	-0.96667004	-0.11618996	-0.45156002	-0.8625798	-0.2985301	-0.87926006	0.03978014
343	11758279_s_at	CORO1C	coronin, actin binding protein, 1C	-0.48835993	-0.0531497	-0.30842972	0.09541035	-0.24118996	0.6289201	0.18768024	0.4702301	0.40556002	0.76775026	0.8302703	-0.02573967	-0.21492004	0.6230502	-0.024919987	0.94865036	0.45343018	0.13645029	0.9072504	0.42537022	-0.27209997	-0.58856964	0.6227703	-0.19624996	-0.74224997	0.13735008	1.10042	0.4333701	0.75376034	-0.013629913	0.46021032	-0.09110975	0	1.0787301	-0.03660965	0.21325016	-0.88513994	0.3480301	-0.6866498	-0.56143	-0.4843397	-1.1139698	-0.6150098	-1.2936597	0.19438028	0.72433996
347	11757854_s_at	PLEKHA5	pleckstrin homology domain containing, family A member 5	-0.017479897	0.2532301	-0.42516994	-0.30635	-0.51022005	-0.27138996	-0.07787013	0.013639927	1.5064502	0.42930984	0.23540974	-0.28734016	0	-0.14485002	-0.41753006	1.0279698	-0.2546301	0.50200987	0.9344697	0.43772984	0.6086297	-0.087960005	1.8529501	0.48850012	0.1408	-0.65273	2.0413098	-0.036300182	0.26161003	-0.19467998	0.37626982	0.18142986	0.64361	0.008180141	0.10925007	0.7353201	-0.26803017	0.58051014	-0.842	-0.81877995	-0.40262008	-0.56922007	-0.3724501	-0.65191007	0.4169898	-0.22501016
353	11751610_a_at	DPYSL3	dihydropyrimidinase-like 3	0	0.48279	0.25653982	0.6459098	-0.4460001	-0.07484007	-0.015310288	-0.38433027	-0.18403006	0.9486599	0.36633968	-0.031260014	0.02963972	0.7499399	-0.14257002	0.21040964	0.54518986	0.22610998	0.6032996	0.73850965	0.015459538	0.48593998	0.9623399	-0.35543013	-0.37123013	0.36904955	2.4006996	0.36036968	1.5516496	-0.022030354	-0.10858011	0.48929977	0.3279996	-0.13060045	-0.017280102	0.06374979	-0.28548002	0.017599583	0.018189907	-0.10673046	-0.81907034	-0.45025015	-0.66382027	-0.41703033	-0.04855013	0.2839098
357	11757069_s_at	LLPH	LLP homolog, long-term synaptic facilitation (Aplysia)	0.3866701	0.39777994	-0.23305988	-0.037779808	0.044320107	0.6401901	-0.25821972	0.77621984	-0.033450127	1.49015	0.7369199	0.45049	0.8352399	0.7125802	1.01647	0.64998007	0.14161015	0.5264702	0.65279007	0.78725004	-0.1023798	1.1618199	-0.34771013	-0.14083004	0.36692	0.53338003	-0.06539011	0.57678986	0.5071502	0.17296982	-0.38641977	0.34554005	-0.40171003	0.53442	-0.60988	-0.6430898	-0.37899017	-0.35145998	-0.30000973	-0.52036	-0.58649015	-0.24540997	-0.056550026	0.25357008	-0.5641298	-0.1385498
358	11759626_at	USP15	ubiquitin specific peptidase 15	-0.7058201	0.5084801	-0.37663984	0.030960083	-0.35352993	-0.14145994	0.20843983	-0.3727398	0.059110165	0.95720005	0.15181017	-0.09705019	0.07172012	0.20409012	0.44159985	1.17243	0.2636299	-0.24372005	0.62301016	0.53577995	0.3152399	0.44124985	0.37545013	0.54715014	-0.046720028	-0.35756016	0.46429014	0.47841024	0.21019983	-0.6100602	-0.043169975	0.34077024	-0.14565992	0.67680025	0	0.888	-0.6241002	-0.028429985	-0.3352499	-1.1886201	-0.48819017	-0.7639699	-0.61301994	-0.5947099	0.19442987	-0.2377801
367	11741605_a_at	CHD3	chromodomain helicase DNA binding protein 3	-0.29289055	0.078139305	-0.24617004	0	0.03388977	0.6575899	-0.13191032	0.50529003	-0.41704082	-0.04872036	-0.06787014	0.53455925	0.9231701	0.6460295	1.1688795	0.99416924	0.8585396	0.5584097	1.1557198	0.61112976	0.49983978	0.53409004	0.2383194	0.36897945	-0.12267017	0.25261974	0.3547001	0.04327011	0.47081947	0.051099777	-0.4633808	-0.039520264	-0.23668003	-0.6620703	-0.24245071	-0.21844006	-0.33920002	-0.29379082	-0.38313007	-0.75103045	-0.6425605	-0.005840302	-0.03603077	-0.2518301	-1.2660403	-0.7044306
384	11717745_s_at	Mar-06	membrane-associated ring finger (C3HC4) 6	-0.24466991	-0.67630005	0.22071028	-0.45425987	-0.19646978	-0.12558985	0.1595602	-0.022510052	-0.08892965	1.41677	0.31387997	0.20011997	0.69576025	-0.28175974	0.85395	0.14610004	0.20381021	0.89289	-0.001709938	0.33943033	1.1484404	0.23255014	1.0574203	0.6561804	-0.21541977	0.70059013	0.38597012	-0.24887991	0.4765401	-0.16219997	-0.3316598	0.011380196	-0.30723	0.38255024	0.41322994	-0.16327	-0.7454996	1.0683904	-0.6508298	-0.82586	-0.34165	0.009540081	-0.003829956	-0.42490005	0.13186026	-0.08521986
391	11715593_s_at	YWHAH	tyrosine 3-monooxygenase/tryptophan 5-monooxygenase activation protein, eta poly	-1.4931192	0.43537998	0.23940086	-0.15023994	-0.31055927	0.09103012	0.19227028	0.7066803	-0.11723995	0.08658028	-0.13772964	-0.066799164	0.07760048	0.55328083	0.11588001	0.45038033	0.20721054	0.24546051	0.48338032	0.8168802	-0.20638943	-0.31352997	0.22214031	0.16954994	-0.11187935	-0.6238594	0.041020393	0.05117035	-0.07643986	0.12120056	0.28826046	0.2636509	-0.30634975	0.21326065	0	0.5831804	-0.2921896	-0.48833942	-0.7029896	-0.5837097	-0.1079092	-0.8485193	-0.46959972	-1.4419594	-0.2502594	0.3448801
393	11764055_at	---	---	-0.031829834	0.44774008	0.16511011	0.13660002	0.06242037	0.8641701	0.06785011	-0.2514	0.49851036	0.5976	0.2502203	0.38881016	0	0.040420055	0.49479008	0.7294903	0.19140005	-0.16554976	0.41090012	0.59160995	0.0711503	0.3231802	-0.10235977	0.19238997	-0.32265997	-0.36532974	0.32124996	-0.27635002	-0.30480003	-0.04262972	0.23190022	0.53355026	0.7927103	-0.23849964	-0.26823997	-0.11027002	-0.5187297	0.100990295	-0.51427984	-0.5360899	-0.6262398	-0.28471994	-0.30528975	-0.49892998	0.34301996	-0.29042006
394	11728255_s_at	GLTSCR2	glioma tumor suppressor candidate region gene 2	0.34719944	0.07019997	0	-0.48300076	-0.12890053	0.02959919	-0.01570034	0.20459938	-0.008800507	-0.16830063	-0.005200386	-0.5236006	0.6739998	0.24499989	0.09029961	0.5734997	0.6243992	0.5979996	0.6615	0.25629997	-0.34160042	0.38879967	0.5276995	-0.08700085	-0.1583004	-0.34530067	0.23179913	-0.5411005	0.58119965	-0.08220005	0.047499657	0.4762993	0.37919998	-0.08040047	0.21560001	0.7749996	-0.25360012	0.42649937	-0.27870083	-1.03088	-0.5678005	-1.10392	0.14289951	-0.71735	-0.82826996	-0.3866005
399	11740986_a_at	CD99L2	CD99 molecule-like 2	-0.31128025	0.20072937	-0.48692036	-0.76830053	-0.9775605	0.30062008	-0.3331604	-0.4161501	0.1305399	-0.5573802	-0.074370384	0.91771984	-0.06719017	0.94447994	0.4765396	0.30561924	0.80991936	0.14618969	1.5697298	0.7727194	-0.64950037	0	0.21352959	-0.01143074	0.15065002	-1.0219603	0.57689	0.38768005	0.26273918	0.38661957	0.17633915	0.04782009	0.08087921	0.28536987	-0.21638012	-0.07420063	-0.54662037	0.031359673	-0.7939906	-0.43447018	-0.5769906	-1.1216502	-0.58496046	-1.9143906	-0.9446006	0.14810944
405	11760120_s_at	LONP2	Lon peptidase 2, peroxisomal	-0.2911601	0.09517002	-0.5584998	-0.42121983	-0.017769814	-0.20755005	-0.008979797	-0.6901097	0.29411983	0.050199986	0.123680115	-0.18031979	0.30109024	-0.06719017	2.36518	1.0209699	0.07907009	-0.17571974	0.092020035	0.6094003	0.44231987	1.3759499	0.4432001	-0.054100037	0.11385012	0.07545996	0.2739601	-0.06958008	0.06258011	-0.003580093	-0.37307978	0	0.21625996	0.050290108	0.04335022	0.45289993	-0.24327993	0.0799799	-0.8197999	-0.37529993	-0.26969004	-0.43907976	-0.07281971	-0.8304601	0.09245014	-0.6353197
414	11722907_at	MIA3	melanoma inhibitory activity family, member 3	-0.006900311	-0.31796002	0	-0.4055102	0.06730986	-0.2198801	0.31825972	0.6444497	0.13805008	0.0616498	0.12510967	-0.15442991	0.29389	0.001269817	0.014369965	0.19861984	0.079179764	0.50104	0.13123989	0.3376398	0.23080969	0.09673977	0.15038967	0.78724	0.97222996	-0.31708002	0.09212971	-0.23349023	-0.37256002	0.26496983	-0.41594005	0.60718966	0.026979923	0.023459911	-0.21833992	0.030419827	-0.2823701	1.57588	-0.3519702	-0.39741015	-0.20546007	-0.25118017	-0.49380016	-0.10893011	-0.65689015	-0.29471016
423	11717924_a_at	YAP1	Yes-associated protein 1	-0.35222006	0.1551199	0.32590008	0.57384014	-0.20880985	0.37798977	0.5653701	-0.28594017	-0.015870094	0.68668985	1.25453	0.071199894	0.46650982	0.100470066	0.8103099	0.12890005	0.048160076	0.46624994	0.57127	0.51562977	0.5584197	0.6642399	0.60172987	-0.38802004	0.55965996	0	1.5268998	0.24882984	0.86693	-0.046060085	-0.05626011	-0.07886028	-0.035749912	0.23399973	-0.00755024	0.66155005	-0.096060276	-0.037430286	-0.11290026	-0.23907995	-0.1250701	-0.046949863	-0.24545002	0.21665001	-0.031889915	-0.18045998
424	11716844_s_at	DNAJC13	DnaJ (Hsp40) homolog, subfamily C, member 13	-0.43466997	-0.06554031	-0.008490086	-0.33038998	-0.11752033	0.64708996	-0.118340015	-0.28837013	0.23546982	-0.17589998	0.16730976	0.04179001	-0.14557028	0.4710698	1.2144899	0.7803097	0.4067998	0.3896799	0.9344797	1.0074897	-0.024620056	0.03919983	0.7750497	-0.1686101	0.8782697	-0.088430405	0.65246964	0	0.5617099	0.18146992	0.13964987	0.51050997	0.3699398	0.40798998	-0.2146802	0.48856974	-0.2751603	0.4742899	-0.7174101	-0.9848504	-0.14542007	-0.5662904	-0.10546017	-0.31355	0.055109978	-0.18608999
431	11735164_a_at	OSBPL5	oxysterol binding protein-like 5	-0.48265982	0.5912099	0.55302	0.5672202	-0.22394991	0.41427994	0.66358995	-0.74443007	-0.2108798	0.18420982	0.37098026	0.050630093	0.91654015	0.34346008	0.42495012	0.52911997	-0.3057599	0.53966	0.23390007	0.9710002	0.16937017	1.0292096	0.93943024	0.15140009	0.13722992	0.26717997	0.45703983	-0.41554976	0.37722015	-0.4435501	0	-0.44184017	-0.073219776	-0.19333982	0.05579996	0.52427006	-0.20012999	-0.033500195	-0.49699974	-0.16504002	-0.18897009	-0.4443202	-0.20147991	-0.66007996	0.65496016	-0.3090601
436	11728968_a_at	AASDHPPT	aminoadipate-semialdehyde dehydrogenase-phosphopantetheinyl transferase	-0.13880992	-0.02271986	0.027400017	0	-0.13924003	0.09810996	0.46688008	0.17208004	0.21307015	-0.10186982	-0.07130003	0.053709984	-0.32402992	0.10844016	0.49942994	1.8140199	0.39282012	0.37418008	1.0723102	0.33666015	-0.11934996	0.12855005	1.25649	0.32988	0.005890131	-0.29619002	0.012580156	-0.3989799	-0.1045599	0.103110075	0.38057017	1.2750199	0.015710115	-0.04118991	0.089600086	0.30155015	-0.35529995	1.1678202	-0.5056498	-0.4207499	-0.40392995	-0.36470985	-0.32484984	-0.12698984	0.2559502	-0.28425002
442	11759062_s_at	SIK2	salt-inducible kinase 2	-0.37362003	0.6920099	-0.07095003	-0.07989025	0	-0.15103006	0.019189835	-0.08094025	0.23856974	0.3810501	0.18011999	-0.19118023	0.22049999	-0.006370068	0.61891985	1.1764097	0.34903002	0.1279397	1.7082901	0.13016987	0.14503002	0.61450005	0.38255978	-0.12521029	0.64165974	-0.8344202	1.4471698	-0.2042799	0.6261101	-0.08700991	-0.08146	0.16377974	0.06368971	-0.017529964	-0.010310173	1.5391898	-0.45698	0.10403967	-0.36388016	-0.44518018	-0.16444016	-0.2224102	-0.5350001	-0.2467699	0.17487001	0.08723974
445	11752439_s_at	MIA3	melanoma inhibitory activity family, member 3	-0.16901016	-0.13610029	-0.007600308	-0.1667304	-0.2621703	-0.15028	0.029979706	0.3092599	0.2247796	0.39815998	0.6282897	-0.1915803	-0.16336012	0	0.4844098	0.20446968	-0.037640095	0.75453997	0.17682981	0.43238974	0.16610956	0.5862198	0.95929956	0.36598969	0.66501	-0.08400011	0.52973986	-0.016600132	0.010369778	0.21387959	0.007069588	-0.019610405	0.3255396	3.60E-04	-0.061340332	0.32052994	-0.7553401	0.2523799	-0.42498016	-0.48081017	-0.40748024	-0.38952017	-0.33813	-0.019620419	-0.26913023	-0.4674301
449	11724726_s_at	EIF5	eukaryotic translation initiation factor 5	-0.44302988	0.19222021	-0.5364599	-6.40E-04	-0.10686016	-0.021389961	0.040770054	0.23299026	-0.20134974	1.1403699	1.1926999	0.5153098	0.35098982	0.38458014	1.1747899	0.4072299	0.5352702	0.35461998	0.9422002	1.2327299	0.45136023	0.4471898	1.4328699	0.17416	0.32813025	-0.18785	0.38361025	-0.08228016	-0.21590996	-0.08270979	-0.025179863	-0.010550022	0.70541	-0.06474018	-0.027830124	0.2721901	-0.76511	0.94252014	-0.44419003	-0.57411003	-0.006770134	-0.1997199	-0.27172995	0.088069916	0.42678022	0
451	11754911_x_at	NEXN	nexilin (F actin binding protein)	-0.12917995	0.15069008	-0.09711003	-0.17314005	-0.35597992	0.078999996	-0.13372993	-0.34870005	0.1205399	-0.089869976	0.13347006	0.24694991	1.0131302	0.31411004	2.0468898	0.94582987	0.3571999	-0.10173011	1.28124	0.28638005	0.7651701	0.8175001	0.6319299	-0.032360077	0.33658004	-0.13569999	1.90874	0	0.29845	-0.013380051	-0.04907012	0.07711005	-0.014840126	0.046659946	0.4386599	0.8141999	-0.42297006	0.15226007	-0.31695008	-0.28680992	-0.19011998	-0.26794004	-0.19709992	-0.3273301	0.05543995	-0.12267995
461	11743936_a_at	FIP1L1	FIP1 like 1 (S. cerevisiae)	-0.031320095	0.09328985	0.005119801	0.38259983	0	0.044879913	-0.99577	0.2823	0.021479607	1.6775398	1.0693598	0.8832197	1.12395	0.5320196	0.51646996	-0.14920998	0.43730974	0.7591896	0.93787	0.78577995	-0.8534603	0.53660965	-0.34814024	-0.3226204	0.9977298	0.87187004	0.53016996	0.71146965	0.60147	-0.17110014	-0.10694027	0.15514994	-0.15376997	-0.12315035	-0.36920023	-1.04143	-0.48623037	-0.35175037	-0.18872023	-0.68944025	-0.58234024	-0.44477034	-0.44455004	0.52993965	-0.6886401	-0.068210125
464	11739207_x_at	FAM115A	family with sequence similarity 115, member A	-0.2681899	-0.47548985	-0.20416999	-0.018799782	0.102590084	-0.20102	0.7101898	0.10778999	-0.048959732	1.7406602	0.07017994	0.18932009	0.33621025	0.09102011	1.3270202	0.020440102	-0.24374008	0.5471101	0.17996025	0.4547701	0.1044898	0.45772982	1.1090698	0.60783005	-0.016220093	0.72019005	0.7323899	0.033530235	0.71815014	-0.47597003	0.35039997	0	0.4556098	-0.5408499	-0.24987006	-0.05100012	-0.10031009	0.17690992	-0.35306	-0.31609988	-0.55384994	-0.29425	-0.33938003	0.017020226	-0.4872799	-0.010009766
492	11757830_s_at	HNRNPA3	heterogeneous nuclear ribonucleoprotein A3	-0.11456013	0.14097023	-0.2522397	-0.31671	0.19041014	0.3392501	-0.054860115	-0.50246	0.013259888	0.018390179	-0.14190006	-0.002429962	0.18677998	0.35509014	0.6883302	0.22087002	0.19954014	0.37201023	1.1848602	0.10925007	0.5431299	0.52347994	0.8356199	0.79391	-0.30304003	0.72018003	-0.23444986	-0.16448975	0.26769018	0.6227999	0.4031701	-0.24928999	-0.050580025	-0.28662014	-0.07770014	0.31235027	-1.0669298	0.24454021	-0.6519699	-1.0541501	-0.40864992	-0.35654974	-0.31689978	-0.25368977	0.48634005	-0.64378977
510	11724228_at	RBMS1	RNA binding motif, single stranded interacting protein 1	0	-0.12441015	-0.043829918	0.21939993	-0.120569706	0.26858997	0.047180176	-0.35958004	-0.26063013	0.37821007	0.020009995	-0.31173992	0.48018026	0.63226986	0.75246	0.55045986	0.14410019	-0.039889812	0.21748018	0.40059996	0.2287302	0.07420015	0.71583986	-0.6707897	-0.22439003	-0.42343998	1.0455298	0.09648991	1.4159203	-0.25162983	0.44722986	-0.38419008	-0.012849808	-0.17875004	0.18365002	1.02913	-0.5579901	0.15420008	-0.49697018	-0.45760012	-0.5278001	-0.65958977	-0.6898999	-0.91798973	-0.105750084	0.14737988
516	11744336_s_at	RPL32	ribosomal protein L32	-0.20399952	0.35480022	0.16289997	-0.18260002	0	0.3149004	0.18440056	-0.101200104	0.21970081	0.08580017	-0.002999306	-0.22639942	0.47520065	0.14179993	0.1281004	0.3880005	1.0010004	0.3767004	0.23420048	0.4268999	-0.23769951	0.32859993	0.3411007	-0.2428999	-0.2824993	-0.014699936	0.22749996	-0.7574301	0.16499996	0.023000717	-0.007899284	0.62020016	0.12610054	-0.43729973	-0.3324995	0.28890038	-0.4158001	0.23080063	-0.81588936	-1.4098501	-0.6645193	-0.41349983	-0.22259998	-0.09799957	0.1559	-0.4680996
517	11726359_a_at	MLL5	myeloid/lymphoid or mixed-lineage leukemia 5 (trithorax homolog, Drosophila)	-0.44013977	-0.81352997	0.008319855	-0.19520998	-1.03124	-0.09664011	0.13198996	-0.52749014	-0.67180014	0.9050002	0.105700016	-0.13279009	1.1774402	0.30220985	1.1248698	0	0.61926985	0.44317007	0.82677984	0.46836996	0.5335398	0.64408016	0.40197992	0.4070902	0.1340599	0.23047018	0.49764013	0.5898299	0.76475	-0.11422014	0.05862999	-0.049099922	0.10207987	-0.11498976	0.1809802	0.15439987	-0.34194994	0.111010075	-0.22060013	-0.63706017	-0.6353698	-0.2821002	-0.032979965	-0.38043976	-0.29543018	-0.20971012
522	11756883_s_at	BAT2L2	HLA-B associated transcript 2-like 2	-0.4309101	0.7339797	0.050859928	-0.16178036	-0.23382044	0.3855796	0.11984968	0.16525984	0.29181957	0.7655797	-0.14131021	0	-0.003210068	0.26358986	0.3666296	0.23906994	0.16750002	0.13029957	0.2927699	0.67985964	-0.097090244	-0.07049036	0.5420699	0.12474966	0.47121	-0.03978014	0.3756299	-0.06642008	0.12104988	-0.003690243	0.72714996	0.16790962	-0.0997901	-0.055080414	0.037469864	0.29118967	-0.54353	-0.16032028	-0.83459044	-0.7497802	-0.8129401	-0.3734002	-0.32673025	-0.61253023	0.10290003	-0.4217801
526	11755517_s_at	ATRX	alpha thalassemia/mental retardation syndrome X-linked (RAD54 homolog, S. cerevi	-0.46899033	0.0672698	-0.20624018	0.18502998	0.17043972	0.39566994	-0.11810017	-0.24282026	-0.15408993	1.50735	0.5848198	0.37200975	0.8687401	0.24475002	0.89609003	0.061500072	0.33829975	0.14728975	0.9303298	0.47689962	0.44088984	0.013030052	0.1806798	-0.012639999	0.29721975	0.90227985	0.20147991	0.6505399	0.13910007	-0.6038103	-0.69191027	0.006139755	-0.18720007	-0.33173037	-0.59585	-0.3512001	-0.40381002	-0.37752008	-0.19902992	-0.60220003	-0.76338005	-0.77067995	-0.41346025	-0.5567403	-0.36360025	-0.120280266
543	11758584_s_at	STYX	serine/threonine/tyrosine interacting protein	-0.39566994	0.2306099	-0.101579666	-0.31821966	-0.16841984	0.14514017	0.001970291	-0.057859898	-0.2067399	0.017910004	0.10456991	0.036849976	0.24352026	0.009940147	0.7953801	0.4166503	0.68732023	0.86026	0.74511003	0.8512101	0.08497	0.062360287	0.97191	0.1539402	0.44612026	-0.31259966	0.014679909	-0.29648972	-0.17335987	-0.2606597	0.37471008	0.16258001	0.2055602	-0.11894989	0.13898993	-0.045399666	-0.42131996	-0.15740967	-0.55739975	-0.57478976	-0.5428498	-0.4408698	-0.24560976	-0.51804996	0.10282993	-0.4542699
547	11743397_s_at	CSDE1	cold shock domain containing E1, RNA-binding	-0.66192055	-0.3827405	0.10506916	-0.3213501	-0.4944706	0.37615967	-0.051589966	0.35553932	-0.18395042	0.56538963	0.2734499	-0.24796009	0.08796978	0.35409927	0.7463999	0.08137989	0.05289936	0.55752945	0.99263	0.49969006	-0.42748022	0.4563694	0.6195793	-0.015029907	0.5795994	-0.2361908	-0.054470062	-0.07807064	0.3117895	0.11660004	0.0777092	0.92298985	-0.055220604	0	-0.013810158	0.15270996	-1.0282202	0.9204197	-0.7389703	-0.8203702	-0.09884071	-0.56184053	-0.7035403	-0.21456051	-0.29244995	0.011349678
548	11752194_a_at	TAX1BP1	Tax1 (human T-cell leukemia virus type I) binding protein 1	-0.83200026	-0.10435009	-0.04714012	-0.6806803	-0.18069029	-0.038490295	0.2950797	0.65979004	-0.2611804	0.16711998	0.14683962	-0.57088995	-0.26020002	0.14839983	0.34974003	0.44829988	-0.27489996	-0.035350323	0.7923298	0.060739994	0.2767396	1.0620098	0.33486986	0.21106005	0.14225006	0	0.3798499	-0.26319027	0.15597963	0.7589698	0.42342997	0.33075	0.16941977	0.19462967	0.2796998	0.49929	-0.15502024	-0.18370008	-0.9454503	-0.3663802	-0.28249025	-0.75820017	-0.43826008	-0.65769005	0.75536966	-0.27071
560	11732210_a_at	MON2	MON2 homolog (S. cerevisiae)	-0.07909012	0.14449978	-0.14981008	-0.2593801	0.046120167	0.43311977	-0.00755024	-0.064720154	-0.13077998	0.8228302	0.20781994	0.15366983	0.73947	0.47020006	0.6069598	0.18871975	0.48975992	0.3021798	0.99335	0.6971998	1.2609801	0.65887976	0.44224977	0.4197402	0.46264982	0.1381998	0.14111996	0.6125102	0.6942501	0.08733988	-0.37273002	-0.05899	-0.2054801	-0.29202008	-0.0290699	-0.1969099	-0.29954004	0.03518009	-0.27622008	-0.2973101	-0.40253997	-0.14873004	-0.22250009	-0.24526	-0.52804995	-0.15126991
578	11729231_at	KLF3	Kruppel-like factor 3 (basic)	-0.52419996	0.15825987	0.29586983	0.30385017	-0.016759872	-0.20518017	0.39040995	0.18808985	0.2502098	0.66743994	0.32305002	-0.09827995	0.1889801	0.28546	0.029439926	0.16623974	-0.01281023	0.3779502	0.056610107	0.46214008	-0.032080173	0.49581003	1.6238399	0.2523899	-0.16718006	-0.18540001	0.9829302	-0.18463993	0.51820993	-0.06458998	-0.04879999	-0.0467	0.5875702	0.2744999	-0.11899996	0.72144985	-0.2844801	0.5857501	-0.27958012	-0.29574013	-0.061210155	-0.68856	-0.42982006	-0.23672009	0.30725002	0.01388979
582	11757492_s_at	RRAS2	related RAS viral (r-ras) oncogene homolog 2	0.06797981	9.40E-04	0.28950977	-0.055870056	-0.95225	0.39840984	0.023029804	0.18600988	0.56702995	-0.12643003	0.38723993	-0.19048023	-0.25552988	-0.001060009	-0.020130157	0.8495302	-0.33818007	0.15187979	0.5096202	0.47340012	-0.13158989	0.051479816	0.78128004	-0.43044996	0.27213	-0.20529985	0.83795977	-0.35020018	0.37727022	0.07508993	0.78277016	0.612	0.5485902	0.7490301	0.7979398	0.31349993	-0.73139	0.41084003	-0.63342	-0.5620799	-0.13882017	-0.3989401	-0.57232	-0.52691984	-0.2953	0.7062702
584	11758167_s_at	PHTF2	putative homeodomain transcription factor 2	-0.40714025	0.83111954	-0.06297016	-0.3878703	0.29552984	0.07981968	-0.001009941	0.010580063	0.15311003	0.099080086	-0.35790014	0	0.27655983	0.6452899	0.15608978	0.42757988	0.61884975	-0.05741024	0.94316006	0.9277897	0.07246971	0.4878297	0.82718945	0.48317003	-0.107690334	-0.04787016	0.8073101	-0.30193996	-0.13231993	0.16032982	0.08052969	0.2340498	0.3487997	0.19257975	-0.054069996	-0.12275028	-0.37154007	-0.3091302	-0.4203601	-0.9113302	-0.5703902	-0.3969102	-0.35371017	-0.46147013	-0.19901991	0.3025899
586	11728431_a_at	SCUBE3	signal peptide, CUB domain, EGF-like 3	-0.39550018	0.048639774	-0.14081001	0.15463972	-0.038030148	-0.29387045	0.16209984	1.0892	0.5475297	-0.029710293	0.024259567	-0.06924009	0.73064995	0.58766985	1.6065397	0.106319904	0.34864998	0.5026698	1.0317698	0.69785976	0.7298999	-0.076140404	0.1685996	0.09332991	-0.22369003	-0.06281042	0.3247099	1.7252498	0.042559624	0.109779835	0.7228899	-0.53355026	0	-0.11222029	0.015379906	0.1159296	-0.09142017	-0.08093023	-0.21428013	-0.25247002	-0.6835904	-0.35058022	-0.1354804	-0.22317028	-0.060340405	-0.21716022
592	11716356_at	TMEM167A	transmembrane protein 167A	-0.4868703	0.053219795	0.053009987	-0.14289999	-0.30910015	-0.057199955	0.16017008	0.008409977	-0.04633999	1.2065301	0.38192987	0.22741985	0.042789936	0.014209747	0.36974	0.10604	-0.19759989	0.19027996	0.5989499	0.0397501	0.20064974	0.1712699	1.1742797	-0.19189024	0.026979923	0	0.76334	0.3585701	0.52166986	-0.22666025	-0.30108023	0.11949015	0.007120132	-0.065190315	-0.110249996	0.005959988	-0.35668993	0.21420002	-0.8386102	-0.58248997	-0.44272995	-0.06220007	-0.24522018	-0.4096899	0.00977993	-0.2431302
601	11717894_s_at	PTP4A1	protein tyrosine phosphatase type IVA, member 1	-0.040120125	0.24558973	0.16875982	0.053959846	0.14541006	-0.46651983	0.27499008	-0.68910027	0.27648973	0.3578601	0.012050152	0.03296995	0.73455	-0.10663986	0.6295099	0.26453018	0.09959984	0.5318098	0.03957987	0.39179993	0.20015001	0.49273014	0.09941006	0	-0.26998997	-0.28636026	0.5627198	-0.22966003	0.4303999	-0.33872986	0.022639751	-0.31720018	0.15345001	-0.085160255	-0.40349007	-0.16611004	-0.70966005	0.06494999	-0.62489986	-0.63285017	0.2311101	-0.60053015	-0.37822008	-0.53225994	-0.059569836	-0.47642994
602	11762292_at	TNRC6A	trinucleotide repeat containing 6A	-0.20966005	-0.25431013	0.22859001	-0.07339001	-0.028729916	0.14215994	-0.1082201	-0.76841974	0.17038012	0.8091903	-0.18605995	-0.24013996	0.92158985	0.21871996	0.65907	0.58774996	0.42117023	-9.80E-04	0.62334013	0.7566099	0.91989994	0.43361998	0.83239985	-0.03810978	0.10024023	-0.09171009	0.31833982	0.40614986	0.77621984	-0.49404	-0.20466995	-0.95317984	1.0598001	-0.16075993	0	0.25754023	-0.18084002	1.1440401	-0.1512599	-0.3920498	-0.82564974	-0.52061987	-0.28598976	-0.4728098	0.001960278	-0.36492014
623	11724483_s_at	SHOC2	soc-2 suppressor of clear homolog (C. elegans)	-0.022839546	0.4763503	0	0.019930363	-0.35829973	-0.30529976	0.2229104	-0.44567966	0.50609016	-0.023339748	0.05678034	-0.4539399	0.3078804	0.09238005	0.042479992	0.4862604	0.10753012	-0.088639736	0.65137005	0.5313401	0.8273401	0.6891804	0.69302034	0.26056004	-0.056699753	-0.22018957	0.9835501	-0.35577965	0.40838003	-0.09759998	0.12844038	0.57484007	0.58464	0.6631503	-0.11006975	0.8292403	-0.70549965	0.26862	-0.34502983	-0.35393	-0.32817984	-0.6747198	-0.45225	-0.17010975	0.86168003	-0.26169968
628	11727666_at	TWIST1	twist homolog 1 (Drosophila)	0.24408007	0.10424042	-0.34186983	0.21878004	0	0.3861804	-0.21349001	-0.29533958	0.3292303	0.4120202	-0.16727972	-0.120079994	0.38516045	1.5454402	0.10318041	0.10396004	0.7926903	0.5005002	0.59484005	0.67512035	-0.27102995	-0.041019917	1.0589204	-0.18457985	-0.068099976	-0.1936698	1.4436302	0.14163017	1.5389404	-0.33084965	-0.16864967	0.40551043	0.17616034	-0.011999607	0.07646036	0.5886502	-0.25737	1.7306104	-0.39874983	-0.32748985	-0.10548973	-0.20179987	-0.040799618	-0.37841988	-0.1236496	0.026760101
632	11729816_x_at	TRIM24	tripartite motif-containing 24	-0.5936301	-0.1252203	0.22515965	-0.20360994	-0.49256015	0	0.19992971	-0.15353012	-0.04583025	1.52178	0.70051	0.4183197	0.30713987	-0.31021023	0.49411964	0.16732979	0.0650897	0.089099884	0.1947298	0.40134	0.09665966	1.1412497	0.7483001	0.19188976	-0.06577015	0.77251005	0.34884977	-0.1217103	0.015649796	-0.25341034	0.014229775	-0.011480331	0.32625008	-0.035850048	0.11471987	0.5454397	-0.24474001	0.10414982	-0.56839013	-0.42130995	-0.13415003	-0.12874031	-0.36011028	-0.57536006	0.037230015	-0.14549017
637	11732251_s_at	RCOR3	REST corepressor 3	-0.092350006	0.35369968	-0.14046001	-0.44172	0.30284023	-0.001299858	0.050040245	-0.31962013	0.18118	-0.5661802	0.1370802	-0.19146061	0.8527098	0.8211403	0.44079018	0.39116	0.16827965	0.6719694	0.6072397	0.5061598	0.65590954	-0.3533697	0.3907194	0.2638197	0.036089897	-0.55373	0.30091953	-0.15571976	-0.20952988	0.87771034	-0.39202976	0.027210236	0.0413599	-0.2653103	0.2856102	0.061659813	-0.42246056	0.28808975	-0.47622013	-0.65165997	-0.55462027	-0.5703201	-0.26486015	-0.22144032	-0.44865036	-0.51943016
645	11718603_a_at	C7orf41	chromosome 7 open reading frame 41	0.15373993	-0.21961975	0.17265987	-0.036469936	-0.015289784	-0.12425995	-0.27634	0.34378004	0.044340134	-0.12272978	0.09767008	-0.54797983	1.0672102	0.18149996	0.9688401	0.15973997	0.40930986	0.8849802	0.41751003	0.21061993	0.5169401	0.36006021	0.79072	0.36095	0.57503986	0.54394007	-0.030529976	-0.05765009	0.55196	-0.60493994	-0.51372004	0	-0.12287998	-0.3696699	0.39330006	-0.14905977	-0.14695978	0.16992998	0.1387701	0.002650261	-0.59415007	-0.51017	-0.67842007	0.05677986	-0.063960075	-0.19280005
651	11742719_s_at	SLTM	SAFB-like, transcription modulator	-0.36919022	0.42579985	0.15409994	0.49662971	-0.022630215	0.13735962	0.060410023	0.68737984	0.004089832	0.33046007	-0.3168502	0.11803007	0.55977964	-0.19059038	0.72045994	0.32606983	0.5240698	0.32513	0.5499797	0.26892996	0.45864964	-0.06836033	0.87321997	-0.18293	-0.113820076	-0.41899014	0.21542978	-0.3887701	-0.1359601	0.023389816	-0.21436024	0.20471	0.07201004	0.31559992	-0.090390205	0.4052	-0.6238899	-0.049200058	-0.44927025	-0.21074009	-0.18613005	-0.67726994	-0.71097994	-0.30978012	1.2325997	-0.6322603
654	11716024_a_at	GOLGA7	golgin A7	0.55125	0.22658014	0.9990101	0.80055	1.2583103	0.11622	0.64238024	-0.066569805	-0.7169099	0.15020037	-0.25108957	-0.37669992	0.57744026	-0.064769745	-0.35186958	0.05490017	0.43472004	0.04665041	-0.26489973	-0.07066965	0.25080013	1.1336603	0.15603018	0.0914402	0.07367039	1.0650101	0.87079	0.16052008	0.06782007	-0.37982988	-0.018149853	0.47506	0.28067017	-0.05583	-0.08756971	-0.23786974	0.08116007	-0.057529926	-0.13364983	-0.26475	-0.15616989	-0.30339003	0	0.14046001	-0.60627985	-0.60252
663	11739660_x_at	PPCS	phosphopantothenoylcysteine synthetase	-0.73205996	-0.20912981	1.0149698	0.16344023	0.13339996	-0.14420986	-0.23729992	0.27845	-0.07104015	0.55197	1.2811298	-0.036329746	0.26462984	-0.051579952	0.2925501	0.043970108	0.054480076	0.35521984	0.17924023	0.4994502	-0.12763977	0.1844902	0.52673006	0.36723995	0.21092987	0.05596018	-0.04317999	-0.11828995	-0.05198002	1.01049	0	0.6048598	0.43514013	-0.21439981	1.1083202	-0.08946991	-0.43038988	0.6324301	-0.53756	-0.5239601	-0.07910013	-0.42354012	-0.29425	0.41183996	-0.12935972	-0.20937014
670	11740011_at	ZFP14	zinc finger protein 14 homolog (mouse)	0.19274998	0.36813974	0.029429913	0.27305984	0.5735402	0.08535004	0.6855798	-0.030290127	-0.2581401	0.18698978	0.026219845	-0.29192996	0.9738498	0.43174982	0.96457005	0.7286	0.27663994	0.27073002	0.030990124	0.029220104	0.4252901	0.4430499	0.37678003	0.41285992	-0.17619991	-0.022079945	0.23224974	-0.002349854	0.16824007	-0.14961004	-0.25671005	0.37670994	0.13872004	-0.16330004	-0.031670094	-0.09880996	-0.23913002	0.18429995	-0.13571	-0.26804996	-0.007910252	-0.029220104	-0.23209	-0.24635005	-0.27678013	-0.5471599
679	11736611_s_at	KIAA1432	KIAA1432	-0.5037198	0.090530396	-0.2679696	-0.55065966	-0.6032996	0.028280258	0.18789005	0.030350208	0.019450188	0.052060127	-0.21865988	0.017509937	0	0.2600603	0.82426023	0.107010365	0.32982016	0.5889702	1.0156302	0.16506004	0.17565012	-8.20E-04	0.64748	0.004539967	0.37433004	-0.6354399	0.76239014	0.13830996	0.1153903	-0.017469883	0.3245201	0.41364002	-0.030039787	-0.37455988	0.10624027	0.40852022	-0.41974974	0.7639804	-0.5827298	-0.4151597	-0.38094997	-0.67073965	-0.24350977	-0.62890005	-0.28541994	-0.3161397
685	11751761_a_at	INTS6	integrator complex subunit 6	1.1009102	0.8306103	0.66262007	-0.1305399	0.10027027	0.9338002	0.09498024	0.33220005	0.62861013	0.93961	0.28512	0.43984032	0.7458401	0.042479992	0.19570017	0.9832101	0.20284033	0.20306015	0.6347599	0.40319014	-0.08244991	0.6604099	0.34042025	-0.030900002	0.48784018	-0.36855984	-0.21460009	0.13544989	0.22779989	-0.16353989	-0.27621984	0.00274992	-0.29359007	-0.32901	-0.014569759	-0.052239895	-0.49678993	-0.12857008	-0.16321993	-0.57124996	-0.25383997	-0.29040003	-0.24897003	0.49737024	-0.122039795	-0.45661974
688	11749740_a_at	USP3	ubiquitin specific peptidase 3	-0.4374199	-0.058520317	0.047719955	-0.04412031	0.23183966	0.45396996	0.28154993	0.27455997	-0.2388401	0.13509989	1.0843997	0.2148099	0.31204987	-0.4563303	0.8345499	-0.041450024	0.105559826	0.1724801	0.30087996	-0.06314993	0.23450994	0.37973976	0.9267998	0.2337699	0.60900974	0.48571968	-0.43297005	-0.14038992	-0.06773996	0.011419773	-0.32160997	-0.079410076	-0.009360313	0.07653999	0.17924976	0.43319988	0.02944994	-0.15414	-0.71213007	0.06359005	-0.28269005	-0.06304026	-0.32219028	-0.58825016	0.16876984	-0.20925999
695	11742721_x_at	LRRC58	leucine rich repeat containing 58	-0.4184904	0.022639751	-0.07188034	-0.38515997	-0.14040041	0.4849496	-0.14514017	-0.67941	0.12048006	0.1164999	0.03792	0.2603798	1.4140396	0.51814985	0.35228968	0.27289963	0.05298996	0.4829297	0.05057001	0.10374975	0.46856976	0.29955006	0.7729497	-0.16936016	0.045889854	0.73267984	0.40823984	-0.23664999	0.4794097	-0.081590176	-0.053709984	0.15917969	0.5722699	0.112939835	-0.07330036	0.69582987	-0.0836401	0.15597963	-0.6892004	-0.69176006	-0.37372017	-0.2127204	-0.1932602	-0.03523016	-0.050060272	-0.52722025
702	11742829_x_at	PHF3	PHD finger protein 3	-0.050070286	-0.40271997	-0.5918603	-0.26120996	-0.33387995	-0.32952023	-0.25419998	-0.14216995	-0.43681002	0.24675989	0.42175007	0.3587098	0.7748699	0.54132986	1.17905	-0.1352601	0.72424984	0.6707201	0.6034498	0.26835012	7.40E-04	0.6459899	0.64919996	0.6522298	0.52023983	0	0.7813797	0.23857975	1.27004	-0.40264034	0.09554005	0.3087201	0.13456011	-0.24060011	-0.5681801	-0.67101	-0.28126	0.02026987	-0.05720997	-0.48129988	-0.55026007	-0.57075024	0.12338972	0.13193989	-0.76264	-0.4102702
703	11739726_s_at	NAP1L1	nucleosome assembly protein 1-like 1	0.16551971	0.5339999	0.10624981	0.85528994	0.5871	0.75776005	0.2844	0.21212006	-0.44768	-0.10890007	0.042599678	-0.2655201	0.8797798	0.6216397	0.43117	-0.023450375	0.63241005	0.7671199	0.14668989	0.5434699	0.06707001	0.2992897	0.38170004	-0.31266022	-0.28873014	0.08591986	0.47076988	-0.15964031	0.3694501	-0.26177025	-0.11617994	0.15367985	0	-0.4351101	-0.38239002	-0.16011	0.19246006	-0.005599976	0.17082977	-0.038780212	-0.06827021	0.3198099	-0.3606701	0.05521965	-0.5217402	-0.21394014
705	11733511_a_at	MTMR1	myotubularin related protein 1	0.09197998	0.48933983	0.12089968	0.053979874	0.46116972	-0.3264103	0.104519844	-0.38460016	0.35367012	0.96595	0.36159992	0.35608006	0.9436598	0.016930103	0.27809	0.28325987	0.58948994	-0.20787	0.57222986	0.3913598	0.52742004	1.0830798	-0.24093008	-0.34579992	0.010439873	-0.27629995	0.073869705	-0.0985899	0.35544968	-0.19359016	0.10434008	-0.22123003	0.71441984	0	-0.4553299	-0.18525028	-0.38011026	-0.04111004	-0.3650899	-0.6496401	-0.3929801	-0.5783801	-0.13192034	-0.36309004	0.2518201	-0.4462099
710	11718821_a_at	MTIF2	mitochondrial translational initiation factor 2	-0.4176402	-0.09014988	-0.15482998	-0.32441998	-0.22189999	0.8579798	0.043220043	0.33853006	-0.022530079	1.23142	0.7406697	-0.09626007	-0.044939995	0.5756998	1.1554399	0.016729832	0.2954898	0.09614992	0.2969098	0.6414199	-0.17779016	0.8327699	0.017879963	0.64252996	0.65963984	0.36035013	-0.4566803	-0.12558985	-0.13015985	0.047639847	0.41314983	0.03459978	-0.066299915	0.6851101	-0.06408024	-0.09552002	-0.45858002	-0.17949009	-0.43981028	-0.5538902	-0.62747	0	-0.29552984	0.03943014	-0.32128	0.027470112
714	11747066_x_at	EIF4B	eukaryotic translation initiation factor 4B	0.1893301	-0.10716009	0.05656004	-0.1990099	-0.026849747	0.3870802	-0.06494999	-9.10E-04	-0.076079845	1.1329999	0.3703699	0.5638399	0.65537024	0.52680016	0.6434102	0.13634014	0.3151803	0.7624903	0.40826988	0.6030302	0.06759024	0.034669876	1.0194602	0.023139954	0	0.3447299	0.44736004	0.003419876	0.39385986	-0.14671993	-0.2990799	0.4854703	-0.07859993	-0.14994001	-0.14777994	0.03293991	-0.22930002	0.58737993	-0.04614973	-0.3622899	-0.44523	-0.35788012	-0.15454006	-0.029049873	-0.19790983	-0.3003497
727	11730229_a_at	TIAL1	TIA1 cytotoxic granule-associated RNA binding protein-like 1	-0.41854	-0.09267998	-0.07606983	-0.07320976	-0.13476992	0.15128994	-0.021659851	-0.4246297	0.31774998	0.14113998	-0.012350082	-0.24135971	0.5058999	-0.05375004	0.6469002	0.6147599	0.25810003	0.26381016	0.54526997	0.40022993	0.96408033	0.53952026	0.9514203	0.8070202	-0.108719826	-0.2225399	0.5143299	-0.10306978	0.5223303	-0.07205963	0.057500362	0.3034501	0.18941021	0.40558004	-0.24529982	0.5603299	-0.38583994	0.57960033	-0.44790983	-0.73366976	-0.01473999	-0.39321995	-0.12692976	-0.25241995	0.52019024	-0.35604
731	11753367_a_at	NUCKS1	nuclear casein kinase and cyclin-dependent kinase substrate 1	-0.2029705	0.17988968	0.56384945	0.34694958	0.25531006	0.12679958	0.11335945	-0.4229002	-0.06271076	0.24938011	0.30370998	-0.26812077	0.2823496	0.32546997	0.5894995	0.13831997	0.07833004	0.46573925	0.23843956	0.67313004	-0.024770737	-0.15198994	0.29776955	-0.5705805	-0.17829037	0.14305973	0.21498013	-0.24818993	0.27420998	0.009889603	-0.20464039	0.6637993	0.20341015	-0.44000053	-0.01625061	0.09755993	-0.07079029	0	-0.29957008	-0.42553043	-0.2908306	-0.40858078	-0.055490494	-0.48297024	0.15791988	-0.50664043
732	11723722_s_at	SLAIN2	SLAIN motif family, member 2	-0.3496201	0.15966988	0.16278005	0.005049944	0.103790045	-0.021559954	0.07220006	-0.087170124	0.011790037	0.45036983	0.9363899	-0.15617013	0.047580004	-0.12694001	0.41140985	0.40802002	-0.034590006	0.34796	0.26471996	0.4518299	0.24770975	0.84092	1.3538098	-0.006449938	-0.21349001	0.04835987	0.89938974	-0.2860601	0.7817397	-0.1294601	-0.009720087	0.13873005	0.04444003	0.12594986	-0.008780003	0.40004015	-0.43254995	0.44570017	-0.30059004	-0.22731996	0	-0.38460994	-0.40636015	-0.37284994	-0.11057997	-0.14619017
733	11749243_a_at	FAM98A	family with sequence similarity 98, member A	-0.33860016	-0.040880203	-0.40194988	0.0703702	0.21984005	0.6219902	0.22521019	0.30655003	-0.034959793	1.8016801	0.23193026	0.14457989	0.58676004	0.7892599	0.87202024	0.35335016	0.39357996	0.40002012	0.33611012	0.4503398	0.23338985	0.44508982	-0.10335016	-0.3441	0.67280006	0.1016798	0.79074	0.1080699	0.16702986	-0.36184978	-0.45254993	-0.005849838	-0.37557983	-0.29665995	-0.5570698	0	0.31724024	-0.47297	-0.40907001	-0.23618984	-0.49681997	-0.08511019	-0.66113997	-0.3123498	-0.4224701	0.034639835
741	11725640_a_at	NSL1	NSL1, MIND kinetochore complex component, homolog (S. cerevisiae)	-0.35055995	0.12053013	0.03272009	-0.08695984	-0.06921005	0.06604004	0.14878988	-0.22718978	0.013170242	0.8119302	0.12149	-0.09613991	0.4727602	0.4590602	0.58903027	0.1192503	0.1378603	0.3706503	0.95735025	1.0875301	0.11636019	0.43852997	0.1991601	-0.22261977	-0.17110991	-0.1264	0.06266022	-0.0525198	0	-0.13414001	-0.14287996	0.09504032	0.14772034	0.002089977	0.03812027	0.099050045	-0.34892988	0.008860111	-0.40619993	-0.6016998	-0.30755997	-0.23934984	-0.21142983	-0.26205993	-0.028309822	-0.43502998
744	11757047_x_at	ATF4	activating transcription factor 4 (tax-responsive enhancer element B67)	-1.05201	-0.24304008	-0.5845399	-0.8985901	-0.4566002	0.2354598	-0.11873007	0.13618994	-1.2239499	0.73051023	0.75690985	0.47061014	0.46184015	0.23408985	0.60535955	-0.0761199	0.2214899	0.5204396	0.07661009	0.10580015	0.55178976	0.36681032	0.08949995	-0.39119005	0.31485987	0.7034497	0.69241	0.30550003	0.32797003	-0.45575	0.09133005	0	-0.14339018	-0.11146021	0.018079758	0.47242975	1.0933099	-0.20269012	-0.6670399	-0.5387802	-0.34540987	-1.3200998	-0.24824	-0.14227009	-0.16345978	0.11463022
753	11754010_x_at	GOLGA2	golgin A2	-0.2140603	-0.3944502	0.20034981	0.14544964	-0.08574009	0.5846	0.1954298	0.027869701	-1.1056004	0.85563993	0.03379965	0.20297003	0.5068598	0.30969	0.76700974	0.013299942	0.16767979	0.45655966	0.34986973	0.3294797	0	0.6489897	0.7721	0.3806696	0.2631297	0.074450016	0.16020966	0.39048004	0.02425003	-0.026010036	-0.4363203	-0.5289302	-0.36135006	-0.49051	-0.44191027	-0.32994032	0.04273987	-0.37373018	-0.17252016	-0.44687033	-0.52194023	-0.6100702	-0.5336604	-0.28228998	-0.66021013	-0.17436028
758	11739583_s_at	PRKD3	protein kinase D3	-0.053509712	-0.013329983	-0.024359703	0.21411991	-0.3116398	0.87590027	0.21647024	-0.1617899	-0.27781963	1.40202	0.5191002	-0.053629875	0.4984703	0.37634993	0.89871025	1.0487299	0.74815035	-0.03535986	1.0401001	0.80793	0.1729703	0.05171013	0.76415014	-0.4702301	0.022370338	-0.10365963	0.12969017	-0.055719852	0.86342	0.009570122	0.4261899	0.06695032	0	0.12258005	-0.16763973	0.43521023	-0.57074976	-0.08536005	-0.29700994	-0.062190056	-0.44665003	-0.30685997	-0.4497099	-0.41437006	-0.46679974	-0.10562992
763	11743364_a_at	EIF5B	eukaryotic translation initiation factor 5B	-0.26558018	-0.24698019	0.16707993	0.2088499	-0.44094038	0.92796993	-0.39870024	0.30240965	-0.22223043	1.6131897	1.0818696	0.5116596	0.7219596	0.48461962	0.9098697	-0.10027027	0.4055996	0.06380987	0.7502098	0.6603699	-0.001290321	-0.061780453	0	-0.06836033	0.78192997	0.8863597	0.61288977	0.8225999	0.41503	-0.034870148	-0.034500122	0.27932978	-0.14939022	-0.14053011	-0.15833998	-0.42271042	-0.28513002	-0.5502901	0.034399986	-0.5972104	-0.78531027	0.042140007	-0.24463034	0.17403984	-0.52001	0.10031986
778	200071_PM_at	SMNDC1	survival motor neuron domain containing 1	-0.37968016	-0.044490337	-0.33964014	-0.4160099	0.052000046	0.11673975	0.032819748	0.40173006	0.16379976	-0.05475998	0.036059856	0.0534997	-0.13957024	-0.014290333	0.5349097	1.0039101	-0.20786	0.003989697	0.94272995	0.9713197	0	0.009130001	0.7908101	0.08504009	-0.021900177	-0.54302025	0.3949299	-0.28296995	0.5605097	0.1605897	0.43255997	0.17413998	0.047139645	0.38036966	-0.045110226	-0.02763033	-0.8032701	0.18794966	-0.85195017	-0.75317	-0.13424015	-0.39469004	-0.35438013	-0.18442011	0.12362003	-0.032840252
798	11752247_a_at	TCF12	transcription factor 12	-0.16612005	0.25311995	0.22656965	0.21400976	-0.0627203	0.12754965	0.24192	-0.20343018	-0.19347	0.40754986	0.2340498	-0.3775301	0.7395797	0.25697994	0.9185996	0.18289995	0.13527966	0.27757978	0.3246398	0.2223897	0.5448599	0	1.2884998	-0.35589027	-0.22294998	-0.0776	0.6225996	-0.22258043	0.8290596	0.21883965	-0.18562031	0.44084978	-0.13260031	0.16875982	-0.24077034	0.31933975	-0.099190235	0.30102968	-0.2753601	-0.14085007	-0.08739042	-0.33190012	-0.37097025	-0.36409998	0.29918957	-0.17303038
806	11717723_s_at	RAB1A	RAB1A, member RAS oncogene family	-0.58767986	-0.28857994	-0.17384958	-0.11077976	-0.09195995	0.6220002	0.06394005	0.25250006	-0.025459766	1.1245503	0.3360901	-0.07159996	0.36977005	0.09135008	0.75188017	0.4327302	0.054290295	0.12031031	0.28348017	0.27984	0.42034006	0.23759031	0.4916401	0.3955903	0.26074028	0.03228998	0.13563013	0.04210043	0.36299038	-0.17525959	0	0.3534603	-0.012989998	0.023670197	-0.061489582	-0.093269825	-0.44413996	0.35161018	-0.79004	-0.8461499	-0.2574997	-0.12321997	-0.5121598	-0.15050983	-0.19271994	-0.030849934
810	11716045_s_at	FAM168B	family with sequence similarity 168, member B	-0.08158016	0.002669811	0.26757002	0.2754798	0.009130001	0.7905302	-0.56788015	0.4737401	0.13541985	-0.003789902	0.68746996	-0.35180998	-0.27424002	0.53424025	0.15515995	0.7648401	-0.018929958	-0.22570992	1.2901201	0.34765005	-0.66717005	-0.5525999	0.3620901	0.11515999	0.16571999	-0.41893005	0.32106018	-0.39922	0.049550056	0.006810188	0.27243996	-0.011290073	0.009009838	0	0.18758011	0.14146996	-0.69932985	0.18831015	-0.67769	-0.43054008	-0.98788	-0.5875702	-0.5306401	-0.5371499	-0.24397993	-0.060929775
812	11750694_a_at	RECQL	RecQ protein-like (DNA helicase Q1-like)	-0.25989008	0.018919945	-0.3444302	0.36745977	0.10589981	0	0.022559881	-0.056410074	0.06235981	0.72196007	0.2851901	-0.21785021	0.7761297	0.003509998	0.016299963	0.57272005	0.5061798	0.15978003	0.71862984	-0.12880015	0.31496	0.004939795	1.0022197	0.023059845	-0.25740004	-0.2176702	0.5528197	-0.2945001	0.08959985	-0.26618004	0.07178998	0.32829	-0.02305007	-0.09291005	-0.2095201	0.025059938	-0.47511005	0.07821989	-0.54183006	-0.63236	-0.2039702	-0.3266101	-0.28073	-0.7492101	0.16153002	-0.07665014
816	11716065_at	SLC37A4	solute carrier family 37 (glucose-6-phosphate transporter), member 4	-0.1105299	0.16211033	0.2473402	-0.0761199	0.21912003	0.104120255	-0.25948	0.6876502	-0.13902998	0.32714033	0.1456399	0.002850056	0.19578028	0.3877902	0.33235025	0.83662033	0.49108028	0.14135027	0.48579025	0.19430017	0.10051012	0.097010136	-0.35493994	0.48024988	0.24653006	0	-0.63938	-0.37447977	-0.61750984	0.5453901	0.39601994	0.52638006	-0.30127	0.11847019	-0.110349655	-0.11261988	-0.47497988	-0.3017497	-0.2969699	-0.16542006	-0.5973697	-0.29222012	-0.2381897	-0.26076984	0.34941006	0.020030022
824	11725675_a_at	RORA	RAR-related orphan receptor A	0.0397501	0.17404985	0.0911603	0.52863026	0.41402006	0.4408803	0.015310288	-0.108940125	-0.15068007	-0.044239998	0.07550001	-0.15045977	0.9424701	0.5412903	0.7340603	-0.029349804	0.36422014	0.17420006	0.7857499	0.38046026	0.18087006	0.57278013	0.20097017	0.076980114	-0.10053015	-0.018399715	0.38577986	0.18365002	0.25457	-0.15653992	-0.14173985	0	0.035049915	-0.09940004	-0.18734002	0.31759024	-0.20529985	0.41579008	-0.17159986	-0.21536994	-0.14223003	-0.2299099	-0.39416003	-0.16806984	-0.18587995	-0.00369978
837	11730268_a_at	NIPBL	Nipped-B homolog (Drosophila)	-0.3065896	0.43064022	0.12553024	-0.3560896	0.026860237	0.24198008	0.15399027	-0.17231989	0.07079029	0.44002008	-0.2384696	-0.11938	-0.009559631	0.121370316	0.5276804	0.41250038	0.16176033	-0.044960022	0.9342303	0.24089003	0.5802603	0.31181002	0.7634702	0.5350404	-0.119319916	0.1077404	0.16744041	-0.26207972	0.18010998	-0.030989647	-0.26167965	-0.036319733	0.054739952	0.34261036	0.26927042	-0.25502968	-0.48101997	0.44107008	-0.60289	-0.5780797	-0.22942972	-0.40966988	-0.46846962	-0.4211197	0.25699997	-0.19062996
850	11742885_a_at	BAG5	BCL2-associated athanogene 5	-0.13485003	0.14686012	0.1523099	-0.23063993	-0.38759995	-0.032899857	0.14714003	-0.27217007	-0.004400253	0.32677984	0.10784006	-0.15189981	0.0488801	0.17069006	0.48810005	0.06779003	0.029540062	0.26008987	0.27474022	0.46634007	0.032710075	0.7146702	1.0350499	-0.19901991	0.007520199	-0.27795982	0.2406702	-0.15726995	0	0.019120216	-0.01526022	0.10355997	0.068719864	0.003779888	-0.2702999	0.10134983	-0.38797998	0.5605898	-0.5568099	-0.5583401	-0.5249901	-0.26827002	-0.3944502	-0.37855005	0.4874301	-0.16597986
872	11754503_a_at	CEPT1	choline/ethanolamine phosphotransferase 1	-0.5459299	-0.08639002	0.39644003	-0.09684992	-0.07957983	0.19682026	0.33397007	-0.22318983	-0.08402014	0	0.32973003	-0.10589981	-0.1294899	0.14262009	0.7766299	0.6511302	1.11162	0.38757992	0.7546201	-0.019780159	0.16016006	0.23782015	0.7477002	0.41083002	0.32730007	-0.12001991	-0.20414019	-0.083869934	0.17461014	0.12709999	0.11758995	0.53698015	0.019110203	0.06955004	0.04684019	-0.025370121	-0.21520996	0.42426014	-0.58356	-0.39402008	0.25134993	-0.59315014	-0.30810976	0.030590057	-0.25802994	-0.28828
874	11749526_a_at	STK38L	serine/threonine kinase 38 like	-0.060770035	0.14257002	0.17300987	0.005169869	-0.11820006	0.5265701	0.0136199	0.5132501	-0.09696007	1.4293301	-0.05629015	0.5130098	0.37900996	0.8261697	0.005079985	-3.10E-04	-0.007950068	-0.19930005	0.16381001	0.38041997	-0.20419002	-0.2758901	0.61498	0.09555006	0.068099976	0.068719864	0.6056497	0.23511004	0.31250978	0	0.72352004	0.12393999	-0.022930145	0.12572002	0.15746999	0.60159993	-0.10299015	0.19068003	-0.16433	-0.26867008	-0.68448997	-0.2463901	-0.24136996	-0.2688501	-0.019799948	0.27863002
879	11725723_a_at	SDCCAG8	serologically defined colon cancer antigen 8	0.16125011	-0.06254959	-0.25431967	0.1330204	-0.053139687	-0.07120991	-0.14508963	-0.49467993	1.6914506	0.17794037	-0.24602985	-0.081689835	0.16565037	0.56220007	0.020260334	0.45867014	0.27745008	0.32652044	0.77686024	0.37257004	-0.33557987	-0.111609936	0.09549999	-0.2292099	0.08792019	0.11262035	0.9733701	0.07526016	0.19786024	0.083600044	-0.02034998	0.34125042	0.2222104	-0.19336987	0.27545023	0.27322006	-0.41344976	0.33951044	-0.45555973	-0.3323598	-0.18357992	-0.13345003	-0.3083396	0.002330303	-0.6599798	-0.14958
881	11754530_a_at	CCDC14	coiled-coil domain containing 14	0.0892601	-0.00748992	0.011739969	0.11864996	0.24961019	0.13348007	0.045870066	-0.18465996	0.001510143	0.60327005	0.4429903	-0.08741999	0.9080901	0.002050161	0.79577017	0.51122	0.13446999	0.095100164	0.22781014	0.83712006	1.37745	0.30559015	0.67138004	-0.23162985	-0.066049814	0	0.08797002	-0.053689957	-8.70E-04	-0.10783982	-0.096760035	-0.032539845	0.086330175	-0.020929813	-0.24041986	0.025420189	-0.31896996	-0.14083004	-0.44527984	-0.42507982	-0.18299985	-0.11342001	-0.1345799	-0.35871983	0.3503499	-0.55922985
896	11745956_a_at	BAT2L2	HLA-B associated transcript 2-like 2	-0.4932599	0.4505601	0.21247005	-0.17773008	0.1287899	0.5155997	0.39972973	-0.044610023	0.20170975	0.7197499	0.035299778	-0.23931026	0.59271	0.23353004	0.72796965	0.44679976	0.61021996	0.43666983	0.26804972	0.39168978	-0.012790203	-0.44605017	0.9754901	-0.43305016	-0.065220356	0.023149967	0.42563963	-0.31590033	-0.066299915	-0.34140015	0.39758968	0.47046995	-0.09334993	-0.19717026	-0.17755032	0.35913992	0	0.12536001	-0.43623018	-0.4502201	-0.34299994	0.1373601	-0.008660317	-0.42920017	0.28694963	-0.47379017
916	11736344_at	OPA3	optic atrophy 3 (autosomal recessive, with chorea and spastic paraplegia)	0.4875803	0.68761015	0.26430035	-0.14990997	0.67195034	0.84437037	0.14362001	0.13862038	-0.24321985	0.19820023	0	0.15265036	0.83217	0.7566204	0.6515703	0.42460012	0.59408	0.10316038	0.3695402	0.34535027	0.56846	0.04817009	-0.16998959	0.1258502	0.1391902	0.1480403	-1.4064798	0.14658022	0.27904034	0.33677006	0.0198102	0.31008005	-0.32722998	-0.2074399	-0.41295004	-1.0559297	-0.05224991	-0.22580004	-0.030279636	-0.0165596	-0.33561993	-0.43260002	-0.21399975	-0.108500004	-0.44939995	-0.3336196
918	11722290_a_at	ZBTB43	zinc finger and BTB domain containing 43	-0.31521988	-0.053170204	-0.22337008	-0.46055984	0.030449867	1.1989202	-0.19076014	0.022819996	-0.33318996	1.5190101	0.17761993	0.60288	0.5945301	0.6511798	0.34701014	0.057499886	0.46900988	0.28243017	0.73206997	0.4279399	0.32386017	0.47389984	0.2542801	0.17397022	0.9138198	-0.12290001	0.19548988	0.41656017	0.03609991	0.30129004	-0.1862998	0	-0.31251	-0.29307985	-0.07421017	-0.2617898	0.17888021	-0.22720003	-0.3211999	-0.10296011	-0.5402498	-0.0889101	-0.24772978	-0.06072998	-0.5323601	0.05154991
922	11755038_s_at	SFRS12	splicing factor, arginine/serine-rich 12	-0.029500008	0.12644005	-0.006439686	-0.07211971	0.004380226	-0.10033989	-0.01473999	0.30679035	0.13305044	0.13031006	0.11607027	0.4974103	0.001260281	-0.10021973	0.11909008	0.018740177	0.07752037	-0.046889782	0.5938201	0.06997013	0.15074015	0.14978027	1.0067801	0.07133007	-0.010299683	-0.53262997	0.5892	0.022850037	0.37239027	-0.001579762	0.11043024	0.39178038	0.34129	-0.11485958	0.30442	0.0425601	-0.47669983	0.15319014	-0.59511995	-0.6278596	-0.25282955	-0.39797974	-0.24891996	0.001510143	-0.07785988	-0.11307001
929	11719351_s_at	GCC2	GRIP and coiled-coil domain containing 2	0.06730032	-0.07311988	0.02640009	0.20231009	0.11052036	0.44420004	-0.21316981	0.01116991	0	1.42658	0.36909008	-0.05701995	1.05614	0.2824602	1.31917	0.09391022	0.22678995	0.5287399	0.61591005	0.54871035	0.40622997	0.60704994	0.38308	0.10562992	0.48902035	-0.09001994	0.23897028	0.24556017	0.45461035	-0.14970994	-0.21591997	0.23746014	0.03848028	-0.15807986	-0.22916985	-0.15057993	-0.27876997	-0.24375987	-0.10374975	-0.20344996	-0.12934995	-0.3433299	-0.25208974	-0.05974984	-0.2692399	-0.16703987
932	11729051_a_at	PPFIBP1	PTPRF interacting protein, binding protein 1 (liprin beta 1)	-0.72191	-0.1905098	-0.09613991	0.5300102	-0.15021992	-0.03396988	-0.5715699	-0.12402964	-0.33680964	1.6236801	0.053800106	0.59121037	0.43713045	0.89660025	0.13882017	-0.08501959	0.3891101	0.31502008	0.68754005	0.36388016	0.1820302	0.57056046	1.13413	-0.2816496	0.44737005	0.4342103	0.70124006	0.84140015	0.25524044	0.19251013	-0.14316988	0.21567011	-0.29862976	-0.07442999	0.20798016	0.6374903	-0.101629734	-0.3002	-0.14350986	-0.52422	0	-0.28220987	0.06727028	-0.3931098	-0.9520397	0.28585005
950	11733987_s_at	LUC7L2	LUC7-like 2 (S. cerevisiae)	0.07717991	-0.09046984	-0.21822977	-0.4049797	-0.2153697	0.102449894	0.09770012	0.07932997	-0.03470993	-0.055259705	0.27425003	-0.021840096	-0.13481998	0.023030281	0.3361001	0.3903203	0.2606802	0.32722998	0.16790009	0.27689028	-0.026679993	0.5446	0.3657999	0.48340988	0.06876993	0.32024002	0.6245003	-0.34526968	0	-0.43965006	0.11226988	0.042809963	-0.011749744	0.02646017	0.06940031	0.124249935	-0.9860301	0.32069016	-0.9906597	-0.88843966	-0.12055969	-0.70153	-0.2831397	-0.33145	0.2980199	-0.15769005
954	11755073_a_at	PRPF39	PRP39 pre-mRNA processing factor 39 homolog (S. cerevisiae)	-0.30432987	-0.012779951	-0.28859997	-0.3499	-0.06743002	0.31744003	-0.109779835	0.075289965	-0.11630988	0.09316015	0.04737997	0.4849801	0.25917006	0.28732014	1.2873902	0.40896988	0.081310034	0.6298599	0.99141026	0.68959	0.56561995	0.6294899	0.66716003	0.4004302	0.2441001	-0.1254499	0	0.06885004	-0.085529804	-0.13559985	0.07922006	0.12265015	0.07912016	-0.06333995	0.37383986	-0.07019997	-0.21728992	0.13215017	-0.3112998	-0.35032988	-0.12560987	-0.22958994	-0.07798982	-0.39316988	0.06617999	-0.26586986
957	11740649_a_at	IRAK4	interleukin-1 receptor-associated kinase 4	-0.045350075	0.066159725	0.03588009	0.10028982	-0.04911995	0.6670599	0.39347982	-0.24932003	-0.29031992	1.0917101	0.43792963	0.008159637	0.67943	0.29230976	0.8496499	0.44656992	0.7114897	0.050909996	0.40748978	0.09807968	0.14845991	0.45604992	0.11216974	0.22347975	0.22631979	0.03902006	0.5735197	0.14845991	-0.1732502	-0.02666998	-0.08084011	0.1308999	-0.08754015	-0.12435007	-0.10435009	-0.15371037	-0.22491026	-0.14974022	-0.29161024	-0.19409037	-0.39714003	-0.26435995	0	-0.26358032	-0.48720026	0.111340046
968	11721714_s_at	ATRX	alpha thalassemia/mental retardation syndrome X-linked (RAD54 homolog, S. cerevi	-0.04091978	0.003650188	-0.036630154	0.06028986	-0.28981018	0.31859016	-0.012489796	-0.10865021	0.13599014	1.3263302	0.29184008	0	0.6549001	0.16165018	0.39127016	-0.13023996	0.36124992	0.06477022	0.66023016	0.2691002	-0.06522989	0.03768015	0.4583702	0.19874	0.29398012	0.5673299	0.7936802	0.5661602	0.8112602	-0.22031021	-0.03441	0.18950987	-0.041049957	-0.43907022	-0.35223007	-0.2617302	-0.25994015	-0.23766994	-0.21455002	-0.36554003	-0.48667002	-0.51263	0.057370186	-0.36104012	-0.39588976	0.031089783
974	11719961_s_at	CTBP1	C-terminal binding protein 1	-0.58490086	-0.006800652	0.35805988	-0.12959003	-0.18104076	0.20129967	-0.074910164	0.09607983	0.34052944	-0.023860931	0.26099968	-0.009220123	0.42021942	0.6305399	0.78929996	0.57796955	0.54343987	0.56967926	0.85599995	0.45310974	-0.081030846	-0.19993019	0.17605972	0.10595989	-0.16454029	0	-0.14016056	-0.2971506	-0.11251068	0.0625391	-0.22308064	0.37697983	-0.09150028	0.2641697	0.4148798	0.1300993	-0.2726307	0.41624928	-0.5269804	-0.50580025	-0.027210236	-0.94507027	-0.28369045	-0.5135908	0.42544937	0.00249958
975	11736963_x_at	FLCN	folliculin	0.11099005	0.5823798	-0.13737011	0.045449734	-0.046090126	0.63899994	-0.1258502	-0.32440996	-0.037100315	-0.20822	0.12927961	0.36604977	0.22630978	0.72748995	0.60361004	0.31502008	0.91229963	0.2059598	1.1870899	0.6603699	-0.057899952	-0.005080223	0.5223999	-0.22296	0.22053003	-0.85810995	0.1737299	0.33535004	0.33571005	0.055649757	0.35474968	-0.10993004	-0.17023993	-0.45238018	0.5599899	0.11112976	-0.2932701	0.21027994	-0.39783	-0.46186018	-0.2607603	0	-0.15266037	-0.3906002	-0.28265	-0.0623703
992	11720841_s_at	SMNDC1	survival motor neuron domain containing 1	-0.1571598	0.029699802	-0.14258003	-0.58035994	-0.077579975	0.24045992	0.016119957	0.36880016	0	-0.16350985	0.30185986	0.06864977	-0.056300163	-0.085859776	0.41032982	1.0023198	-0.081719875	0.19747019	0.3270402	0.9910002	0.095419884	-0.016709805	0.61645985	-0.003509998	0.0770998	-0.6593001	0.43972015	-0.27972984	0.21989012	0.11093998	0.1756301	0.16013002	0.4412899	0.39470005	-0.046299934	-0.07638979	-0.51282	0.06717014	-0.90866995	-0.62883997	-0.1884799	-0.5044501	-0.30523014	-0.06580019	0.14799976	-0.28591013
1008	11721737_a_at	TNFRSF19	tumor necrosis factor receptor superfamily, member 19	0.09912968	-0.05212021	0.6329899	0.052649975	0.10693979	-0.1860404	-0.5743003	-0.44980025	0.12279987	0.17389965	0.63051987	0.21911001	-0.33525038	0.39560986	-0.81172013	0.5345597	-0.124010086	-0.35486007	0.34389973	0.120569706	0.15039968	0.3202796	0.6423197	-0.46191025	-0.6151502	-0.026309967	1.06282	0.12501001	0.52248	0.41764975	0.4110899	0.18597984	0.03622961	-0.45340014	0.64755964	-0.07966995	-0.13963032	1.0177097	0.09907961	-0.47220016	-0.0706501	-0.34430027	-0.25637007	-0.4086702	-0.25001	-0.42609024
1011	11752210_x_at	GGCX	gamma-glutamyl carboxylase	-0.24602985	-0.02286005	0.08979988	-0.08036995	0.079649925	-0.1715498	0.32957983	0.055449963	0.09103012	0.3523898	0.08970022	-0.034309864	0.31168985	0.30678988	0.9074302	0.68177986	0.044280052	0.16471004	0.9312	0.44089985	-0.073029995	0.2574401	0.23601007	0.041639805	0.6024599	-0.021409988	0	-0.13611984	0.049439907	-0.34477997	-0.36359978	0.2582202	-0.047369957	-0.25615978	-0.32249022	-0.046110153	-0.18715	0.04105997	-0.49409008	-0.7087202	-0.6009202	-0.36387014	-0.3773899	-0.21844006	0.12978983	-0.5239401
1016	11733898_x_at	TROVE2	TROVE domain family, member 2	-0.36444998	0.021009922	0.5393996	-0.018790245	-0.053880215	-0.11194992	-0.16197014	-0.36361027	0.81273985	0.30343008	-0.10059023	-0.20531034	0.32320976	0.33171988	0.4977398	0.58767986	0.09120989	0.61961985	0.021549702	0.88447	-0.17470026	-0.58144	0.9018798	0.023269653	0.24457979	-0.15742016	0	-0.14073992	-0.07060003	0.12134981	0.06373978	0.8726001	0.55816984	0.09927988	0.21517992	0.45910978	-0.41137028	0.47355986	-0.36963034	-0.5362201	-0.08687019	-0.43494034	-0.21964025	-0.44204998	-0.09506035	0.26945972
1042	11739611_a_at	CALML4	calmodulin-like 4	-0.26527977	0.3220501	0.18334007	0.069159985	0.19169998	-0.09749985	0.31093025	-0.5286298	0.016930103	0.29468012	0.00481987	-0.064879894	0.43999004	0.25810003	0.11519003	0.66640997	0.08885002	0.19445992	0.5111699	0.17619991	-0.016170025	0.14489985	-0.11643982	-0.07177973	-0.20182991	0.18339014	0.9974699	-0.10422993	0.7298403	0.04468012	-0.19728994	0.3811803	0.16219997	-0.048830032	-0.074830055	0.33657026	-0.08368015	0.44844007	-0.21741009	-0.17322016	-0.41133976	-0.4751401	-0.16401005	-0.33387995	-0.06105995	-0.07710981
1060	11743599_x_at	OTUD5	OTU domain containing 5	0.0993104	0.5900402	-0.10618973	0.13413	0.31853008	1.7706099	-0.046109676	-0.12357998	0.2527504	-0.09406996	0.15869999	-0.123289585	0.6073003	0.39954042	1.09059	0.25750017	0.8787904	0.47569036	0.6984	0.15555	0.53425026	0.2399602	0.20221043	0.28754044	-0.07056999	-0.29046965	-0.35530996	-0.02614975	-0.18347979	0.20883036	0.24737024	0.053230286	-0.09674978	0.15741014	0.06408024	-0.04930973	-0.13744974	-0.13170958	-0.14666986	-0.05603981	-0.2379899	-0.11637974	0.026620388	0.063010216	-0.16771984	0
1075	11717648_x_at	C10orf119	chromosome 10 open reading frame 119	-0.4779501	0.005879879	-0.36315012	-0.29947996	-0.19264007	0.19811988	-2.70E-04	-0.3174901	0.63342977	0.056239843	-0.1057601	-0.106189966	-0.2639501	0.024119854	0.45104003	0.22199988	-0.16442013	-0.045969963	0.4588797	0.41468	0.07903004	0.68498015	0.4827497	0.63747	0.09513998	-0.19308996	0.9317701	-0.06245017	0.16909003	0.23441005	1.0376098	0.00751996	0.38157988	0.22678995	-0.11381006	0.43572974	-0.32105017	0.5397699	-0.54107	-0.63065004	-0.55752015	-0.23947	-0.18600011	-0.2632501	0.11562991	0
1095	11723954_s_at	CLINT1	clathrin interactor 1	-0.1651802	-0.047780037	0.077739716	-0.41275024	-0.37214994	-0.047440052	-0.16030025	1.1619201	0.029540062	0.9893298	0.48113966	0.024980068	-0.09288025	0.002500057	-0.054769993	0.009359837	0.18580008	-0.007730007	0.5876298	0.006079674	-0.25363016	0.9018197	0.37889004	0.17608976	0.14897966	-0.21920013	0.59146976	-0.44373035	0.05886984	-0.022330284	0.44730997	0.35306978	0.053420067	0.18748999	0.1136899	0	-0.41968012	0.29800987	-0.35262012	-0.7062001	-0.38510036	-0.64004016	-0.6159501	-0.29347992	0.43991995	-0.07792997
1107	11733656_s_at	RSRC2	arginine/serine-rich coiled-coil 2	-0.18772984	0.023450136	-0.19275999	-0.12276983	0.20553017	0.051160097	-0.06711006	0.06360006	-0.024780035	0.52918005	0.04741001	-0.062489986	0.26478004	-0.045680046	0.37917995	0.45810986	0.0583601	0.2637	0.54285	0.60953	0.41322994	0.33679008	0.14576006	0.25268984	0.06539011	-0.00410986	0.11641002	-0.14015007	0.15198994	-0.04434991	-0.24899006	0.019109964	-0.21096992	0.016119957	-0.10056996	0	-0.43936992	0.24050999	-0.73296	-0.48053002	-0.33743	-0.39147997	-0.11760998	-0.25920987	0.058890104	-0.40691996
1111	11756324_a_at	WDR26	WD repeat domain 26	-0.5858302	0.09995985	0.1261301	-0.3888402	0	-0.5120902	-0.10019016	-0.004530191	0.4282298	0.6164999	0.10888004	0.5276499	0.43884993	0.51084995	0.7315097	0.025409937	0.052730083	0.6826401	0.23879004	0.5756297	0.23707008	-0.16165018	0.50838995	-0.2302301	0.09790993	-0.017729998	0.065919876	0.35578012	3.98E-05	0.21364975	-0.21821022	0.8927698	0.08084011	-0.004890204	-0.19366002	0.1271801	0.058199883	0.22425985	-0.22856021	-0.43357015	-0.37003016	-0.29753017	-0.39787006	-0.11317015	-0.23811007	-0.051340103
1116	11723358_s_at	SFRS2IP	splicing factor, arginine/serine-rich 2, interacting protein	-0.15373993	0.065920115	-0.34688997	0.1412301	-0.36921	0.04557991	0.011270046	-0.016550064	0.3909998	0.14191008	0.18242025	-0.10088992	0.20473003	-0.01974988	0.10583997	0.49688005	0.10967994	0.23740005	0.33867025	0.107820034	0.29082012	0.1598301	0.91326	0.15256023	-0.08691001	-0.22985005	1.06498	-0.28965998	0.24417019	-0.086869955	0	0.3533101	-0.056279898	-0.07526994	0.041049957	0.33333015	-0.51108	0.9402299	-0.46464992	-0.32689	-0.15278006	-0.25539994	-0.19910002	-0.2794199	0.28392982	-0.25013995
1130	11725680_at	SMC3	structural maintenance of chromosomes 3	-0.22911	-0.19487	-0.003390074	0.15591979	0.19658017	0.3043201	0.15129018	0.42334008	-0.20228004	0.9038198	0.65378976	0.19108987	0.4420302	0.048419952	0.53200984	-0.08003998	0.5752499	0.13560987	0.20263982	0.44853997	0.23506999	0.8371699	0.6197698	0.3192098	0.0938499	0.88355994	0.4985602	0.1526401	0.37196994	-0.052969933	-0.008150101	0.33679986	-0.041810036	-0.11748004	-0.27060008	-0.17113996	-0.22240996	-0.14920998	-0.11802006	-0.14882994	-0.20710015	-0.24609995	-0.15499997	0.19036984	-0.24313998	-0.104040146
1133	11739969_a_at	MIER1	mesoderm induction early response 1 homolog (Xenopus laevis)	-0.0981698	-0.20563984	0.5814004	0.053960323	0.09364033	0.37776995	0.15159035	-0.17983961	-0.05396986	0.5977602	0.13516998	0.12857008	0.5873704	0.59694004	0.3190403	0.06997013	0.2466402	-0.062540054	0.21737003	0.64079	0.19852018	0.41495037	0.4640603	-0.2884698	0.16293001	0.10914993	0.9953704	0.22450018	0.5996103	-0.2388196	-0.25821972	0.016700268	-0.078719616	0	-0.22333002	0.12457037	-0.26476002	-0.121659756	-0.15853977	-0.29441977	-0.26937962	-0.25435972	-0.31401992	-0.32283974	0.2592802	-0.033809662
1145	11722286_a_at	SLC30A7	solute carrier family 30 (zinc transporter), member 7	-0.41421032	-0.04073	0.32882977	0.37734985	-0.071969986	0.00579977	0.35009003	-0.38116026	0.040470123	0.30151987	0.019509792	-0.12615013	-0.23695993	-0.08698988	0.54033995	-0.02064991	-0.027390003	-0.04798031	0.1293397	-0.046880245	0.26228	0.24554968	0.49559975	-0.10186005	0.25559998	0.11023998	0.8825898	-0.02064991	0.16758966	0	-0.020090103	0.5676098	0.38371992	1.2011399	0.11430979	0.6684098	-0.47917032	0.27908993	-0.7614002	-0.22607994	-0.2692299	-0.30462027	-0.19777012	-0.12759018	0.1349597	0.16260004
1178	11717641_a_at	UBE3A	ubiquitin protein ligase E3A	-0.22612	-0.24880981	0.47612	-0.45796967	0.23791027	0.009380341	-0.106589794	0.5756502	-0.53730965	0.63277006	0.15537024	-0.00467968	-0.010910034	-0.13990974	0.4151702	-0.47851992	0.23062992	0.6431999	0.48011017	-0.028789997	0.30806017	0.37295008	1.0724401	0.13920021	0.98517036	0.31745005	0.8840599	-0.03960991	0.5604801	0.29067993	-0.054090023	0.6352501	0.21280003	0.16579008	0	-0.12219	-0.0908699	0.24173021	-0.010149956	-0.43422985	-0.09004974	-0.26191998	-0.020929813	-0.2638998	-0.37699986	0.053830147
1189	11730555_a_at	TRIM34 /// TRIM6-TRIM34	tripartite motif-containing 34 /// TRIM6-TRIM34 readthrough	-0.1901598	0.62413025	-0.0259099	-0.10959983	0.66779995	1.1501999	0.18546009	-0.083819866	0.0751102	-0.24505997	-0.28325987	0.10939002	-0.38887	0.1928401	0.033260107	0.5760803	0.24887013	0.24256015	0.5438299	-0.11994982	-0.48349	-0.08646989	0.6803899	0.44266987	0.18613005	-0.3514998	-0.26075983	-0.1745398	0.15924	0.1604302	0.059490204	0.18922019	-0.29752994	0	0.73796034	0.7923403	-0.03344989	0.31936026	-0.21967983	-0.25997996	-0.1461699	-0.3381598	-0.37405992	-0.28472996	-0.0385499	-0.39930987
1195	11744215_at	RNF149	ring finger protein 149	-0.6008601	0.27914	-0.2068901	-0.013790131	0.035049915	0.28627968	0.19494009	-0.08343029	0.4084401	0.17250967	0.17141008	-0.35036993	-0.017270088	0.06525993	0.41152	0.1839199	0.10102987	0	0.39045	0.7786498	0.08353996	0.30892992	0.3768897	0.012279987	-0.105370045	-0.22733021	0.15642977	-0.55559015	-0.012770176	0.009829998	0.86293983	0.2625699	0.5030298	-0.055860043	-0.02880001	0.39188004	-0.26575994	0.002729893	-0.56357	-0.35564995	-0.29436016	-0.56717014	-0.2888503	-0.34911013	0.45859003	-0.10132027
1202	11715892_a_at	PYCR2	pyrroline-5-carboxylate reductase family, member 2	-0.6916299	-0.43203974	-0.27488995	-0.68085	-0.55862	0.04591036	-0.5401797	-0.07296991	0.08042002	0.15926027	-0.020659924	0.37036037	-0.06403971	0.3923502	0.61301994	-0.13168001	0.37471008	0.09948015	0.24253035	0.7452102	-0.23215961	0.40074015	0.50546026	0.29992008	0.6988902	0	0.43263006	0.13571024	-0.15187979	0.85910034	0.092669964	0.049469948	0.081150055	-0.20407963	0.07223034	0.07010031	-0.4218397	0.45359993	-0.20854998	-0.70121	-0.11452007	-0.50296974	-0.46963978	0.006520271	-0.17769003	-0.061999798
1206	11745636_a_at	MON2	MON2 homolog (S. cerevisiae)	-0.040359974	-0.019450188	-0.022109985	0.24385977	0.061639786	0.42748976	-0.37263012	-0.15382004	-0.49749994	0.5922799	0.17324972	0.30817986	0.9878197	0.30261993	0.77321005	0.00909996	0.58013964	0.36347008	0.45782995	0.1990099	0.64329004	0.43045998	0	0.5426698	0.7367296	0.024449825	-0.34072018	1.0585899	0.011199951	-0.15751028	-0.5785203	-0.18430996	-0.30545998	-0.15252018	0.06787968	-0.031650066	-0.3285203	-0.2325201	0.004970074	-0.5636101	-0.29725027	-0.23366022	-0.04631996	-0.37622023	-0.6842003	0.058589935
1212	11731055_x_at	FNIP1	folliculin interacting protein 1	0.05611992	0.30298996	0.16077995	0.031949997	-0.2972901	0.30685997	-0.042429924	-0.17757988	-0.15707016	0.42060995	-0.050199986	-0.25969982	-0.06155014	0.07839012	0.37916994	0.2191801	0.1395402	0.14185	0.2822299	0.47245026	0.24710989	0.11535025	0.62195015	0.08147001	-0.22090006	0.1880598	0.89320993	-0.12571001	0.25882006	0.033090115	-0.13322973	0.16900015	-0.21928978	-0.20025015	-0.02752018	0.06888008	-0.39224005	0.5858798	-0.20582008	-0.2790799	-0.21975994	-0.29314995	-0.19905996	-0.48966002	0	-0.42693996
1218	11746646_a_at	DDX59	DEAD (Asp-Glu-Ala-Asp) box polypeptide 59	0.028870106	0.021160126	0.25122976	0.14953995	0.4840002	0.17244005	-0.1630702	0.008100033	0.02986002	0.89641	0.31310987	-0.040309906	0.37092018	0.13591003	0.32713985	-0.037280083	0.102210045	0.31010008	1.12117	0.26328993	0.30206013	0.8536601	0.10761976	0	0.02369976	0.6603198	0.17797995	0.005060196	0.15485	-0.12565994	-0.1299901	0.08238983	-0.17570019	-0.052160263	0.028339863	-0.10964012	-0.13493013	-0.14055014	-0.2755599	-0.23980999	-0.12650013	-0.14284992	-0.13328981	-0.037400246	-0.17200994	-0.22785997
1233	11754214_a_at	PPIG	peptidylprolyl isomerase G (cyclophilin G)	0.17689991	-0.11279011	0.19899988	0.036289692	0.101719856	0.5485096	-0.12517023	0.031620026	-0.024230003	1.3101597	0.1447897	0.48602962	0.6367097	-0.04286003	0.28336	-0.1471901	0.2841897	0.30121994	0.19615984	0.2180996	-0.050610065	-0.006680012	0.031189919	-0.2677102	0.72207975	1.47924	0.62569	0.62523985	1.1447797	-0.15231037	-0.18899012	0.110649586	0.001329899	-0.1585803	-0.18487024	-0.28405	-0.12421036	-0.04515028	-0.06276035	-0.4536004	-0.25348997	-0.1144104	-0.07983017	0.107569695	-0.22757006	-0.14097023
1249	11736429_at	STYX	serine/threonine/tyrosine interacting protein	-0.17361021	0.68233013	0.11888981	0.31008005	-0.28056002	0.20381975	0.15583992	-0.091340065	0	0.60255	-1.50E-04	-0.008010149	0.23945999	0.005629778	0.63484	0.7386298	0.52040005	0.2846899	0.77527	0.6124997	0.28825998	0.06799984	0.8491998	-0.2422502	-0.04370022	-0.32776022	-0.10650015	-0.23124003	0.006019831	-0.12233019	0.23504972	0.11951971	0.03873992	-0.105620146	-0.005180121	0.48525	-0.19784999	0.23845005	-0.2771101	-0.20817018	-0.26088	-0.25614	-0.27283	-0.13090014	0.47298002	-0.21557999
1252	11723691_at	CD302	CD302 molecule	0.19935012	0	0.018660069	0.04440999	0.036489964	-0.046420097	-0.038069963	-0.30451012	-0.10949993	0.79359984	0.17500997	-0.18972993	0.17043996	0.1467402	0.17912984	0.3027699	-0.019059896	0.13200021	0.54810977	0.45043015	0.34747005	0.14170003	0.7137301	0.2805102	0.14125991	-0.44493008	1.10134	-0.006629944	1.50894	-0.20407009	-0.07278991	-0.30712008	-0.09149003	-0.06497002	-0.07382989	0.5242398	-0.36098003	0.37304997	-0.32404995	-0.54861	0.029309988	-0.29227996	-0.2762301	-0.35913992	-0.13382006	-0.024719954
1275	11724212_at	LMAN1	lectin, mannose-binding, 1	-0.38445997	-0.03227997	0.021150112	-0.008919716	-0.29741	0.27013016	0.102050304	-0.075609684	0.10511017	0.77422	0.22728014	-0.026109695	-0.05017996	0.08966017	0.19295025	-0.039429665	0.35965014	0.43996	0.18150997	0.68917036	0.18787003	0.20471	0.9644003	-0.03473997	-0.17455006	0.7821803	1.0184002	-0.11460972	0.31593037	-0.21056986	0.26270008	0.37496996	-0.090189934	-0.11339998	0.13810015	0.32510996	-0.2105298	0.3335004	-0.20242977	-0.38293982	-0.17003965	-0.45200968	-0.07317972	-0.32517004	-0.052829742	-0.38691998
1276	11758040_s_at	BAZ2B	bromodomain adjacent to zinc finger domain, 2B	0.19570017	-0.11315012	-0.2564602	-0.08166027	0.27434015	0.14075994	-0.18417025	-0.34012985	-0.04253006	0.011219978	-0.05313015	-0.116919994	0.24421978	0.06323004	0.8104	0.65148973	0.05446005	0.19807005	0.95051	0.43752003	0.39060974	-0.04699993	0.2349801	0.29685974	-0.06553984	-0.5418501	0.63324976	0.019750118	0.2778802	0.028039932	-0.028620243	0.20091009	0.05482006	-0.030749798	0.13423014	0.25270987	-0.65165997	0.034719944	-0.7853198	-0.22156	-0.036819935	-0.53739023	-0.07419014	-0.51293993	0.017859936	-0.47015
1285	11730285_at	SMU1	smu-1 suppressor of mec-8 and unc-52 homolog (C. elegans)	-0.10588026	0.004930019	-0.24421024	-0.09955025	0.24706984	-0.07558012	-0.044620037	0.05426979	0.048749924	-0.069330215	-0.007210255	-0.07763004	0.27027988	0.09369993	0.5742998	0.35781002	0.72839975	0.27466965	0.33506966	0.1543498	0.2125597	0.67699003	0.7541199	0.02522993	0.24980974	-0.056580067	0.03739977	-0.19577026	0.48792982	-0.07954025	0.003309727	0.3534298	-0.14248991	-0.20332003	-0.11796999	0.47504997	-0.2077899	0.34318972	-0.22131014	-0.47696018	-0.22660017	-0.06870031	0.03344965	-0.109620094	0.08662987	-0.3179102
1293	11732209_a_at	MON2	MON2 homolog (S. cerevisiae)	-0.23248005	0.4181602	-0.26732993	-0.16920996	-0.15998006	0.11260009	-0.022850037	-0.5186701	0.004780054	0.47239995	0.086330175	-0.1293099	0.6326802	-0.054310083	0.19549012	0.17584014	-0.31612992	0.004460096	0.53736997	0.041399956	0.22628999	0.66973996	1.1843998	0.31614995	0	-0.1721201	1.0072601	0.048949957	0.08507991	-0.09658003	-0.15636992	-0.17234993	0.039710045	0.20544982	0.08236003	0.08563018	-0.5172	0.20970988	-0.40278006	-0.5429199	-0.099619865	-0.17988992	-0.44001007	-0.43149996	0.034529924	-0.24351001
1340	11722160_a_at	GRB10	growth factor receptor-bound protein 10	-0.44086027	0.023949623	0.04876995	0.028369904	-0.2807002	0.3169198	0.39982986	0.3982396	-0.13707018	-0.13836002	-0.13928032	-0.17596006	0.33881998	0.23296976	0.9725499	0.016659737	0.25299978	0.17863989	0.2581296	0.29194975	0.12158966	-0.2881503	0.07237959	-0.00371027	0.1631999	-0.17124033	0.108119965	-0.08314037	0.13261986	0	0.051559925	0.031799793	0.118769646	-0.41682005	0.119999886	0.4503398	-0.45764017	0.10253	-0.34717035	-0.44343042	-0.52343035	-0.29183006	-0.1241703	-0.52209044	0.1851697	-0.061429977
1342	11725687_s_at	PRIM2	primase, DNA, polypeptide 2 (58kDa)	0.003809929	-0.026010036	0.12614012	0.45271015	0.09433985	0.42570972	-0.085939884	0.1547699	-0.106110096	0.20781994	0.8582201	0.20578003	1.4293199	0.38965988	1.1773	0.5073099	0.39780998	0.70219994	0.4699402	0.14655018	0.00658989	-0.06523991	-0.00372982	-0.2697401	0	0.020629883	0.50541973	-0.017960072	-0.27865982	0.07859993	-0.017799854	-0.022550106	-0.05720997	0.091310024	-0.08340025	-0.08302021	0.17273998	-0.11909008	-0.30517006	-0.12586021	-0.29222012	-0.058889866	0.013440132	-0.20370007	-0.027329922	0.07965994
1372	11735283_a_at	MLL5	myeloid/lymphoid or mixed-lineage leukemia 5 (trithorax homolog, Drosophila)	0.1648202	0	0.11206007	-0.04908991	0.06841993	0.3186202	0.26239014	-0.19984007	-0.13947964	-0.05483961	-0.14836979	0.43071032	0.59797	-8.60E-04	0.5735302	0.27155018	0.76352024	0.41389036	0.40968037	0.6140504	0.45962	0.4980502	0.25679016	0.18038034	-0.26639986	-0.083869934	-0.039489746	-0.13062	0.23558998	-0.18093967	0.00632	0.26015997	0.12097025	-0.12003994	0.025010109	-0.058259964	-0.3223698	0.12713003	-0.31554985	-0.42298985	-0.10020971	-0.5054898	-0.17875004	-0.34404993	0.58281994	-0.2743597
1378	11730207_at	ARAP2	ArfGAP with RhoGAP domain, ankyrin repeat and PH domain 2	-0.10590005	0.3902297	0.1431899	0.5188298	0.04887986	0.37544012	0.33107996	-0.19428015	0.21868992	0.38906002	0.095289946	-0.24043012	0.24261999	0.059809923	-0.012540102	0.19096994	0.85922	0.11636996	0.31007004	0.7101898	-0.14830017	0.057009935	0.42130995	-0.36168003	-0.17197013	-0.10012007	0.31514978	-0.18383002	0.36506987	-0.082210064	0.18340993	0.2960601	0.14068985	0.01564002	0.05519986	0.23539972	-0.2691102	0	-0.13942003	-0.24333	-0.010370016	-0.2350502	-0.08400011	-0.17526007	0.07763982	-0.18018007
1381	11747288_s_at	WDR73	WD repeat domain 73	-0.46310997	0.33491993	-0.48467016	-0.46279	1.90E-04	0.10675001	-0.22965002	0.19340992	-0.35869026	0.16085005	0.119999886	0.012829781	0.5415697	-0.18836021	0.66724014	-0.29383993	0.4855399	0.20210981	0.34390974	0.63522005	0.4780097	-0.1589799	0.6359	0.5612998	0.29413986	0.95123005	-0.23564005	-0.12326002	-0.16329002	-7.01E-05	0.054800034	0	0.009719849	0.06842995	0.2061801	0.02767992	-0.1795001	0.055699825	-0.30162	-0.108230114	-0.7708502	-0.59083986	-0.12830019	-0.010700226	0.3947997	-0.39588022
1387	11719323_at	PTEN	phosphatase and tensin homolog	0.60763	0.48995996	1.0936897	0.14758992	0.59367967	0.039919853	0.070739985	-0.12726021	-0.20733023	0.44571996	0.015749931	-0.2505002	0.8173497	0.13551998	0.16464996	-0.069330215	-0.027690172	0.29698992	-0.07645011	0.19966984	1.0744698	0.5677197	0.101229906	-0.23525	-0.43124008	-0.023320198	0.36458993	-0.049920082	0.87338996	-0.14565015	-0.1507101	0.34305978	0	-0.10498023	-0.13819003	0.1972599	0.022349834	-0.1463902	-0.10437012	0.003749847	0.0246799	-0.050150156	-0.27668	-0.35182023	-0.22314	-0.30427003
1390	11730886_x_at	FAM63B	family with sequence similarity 63, member B	-0.110300064	0.09428978	0.02805996	0.12797976	0.010229826	-0.15506005	-0.16974998	-0.19877005	-0.123900175	0.85569	0.16160011	0.001099825	0.6047301	0.39226007	0.46974993	0.1679101	0.3303399	0.23827982	0.64463997	0.46038008	0.02715993	1.1381197	0.4324999	-0.039659977	0.047219753	0.23586988	0.20114994	-0.15934014	0.40794992	0.023039818	-0.22240019	0.35288	-0.08751011	0	-0.06271005	0.18435001	-0.042490005	0.37817	-0.15719008	-0.21178007	-0.083110094	-0.45884013	-0.27525997	-0.15452003	-0.00834012	-0.15756011
1396	11740471_s_at	CLIP1	CAP-GLY domain containing linker protein 1	-0.23000002	0.42325997	-0.12676	-7.40E-04	0.019889832	0.35553002	0.24705005	-0.4613402	0.22666001	0.61662984	0.22304988	-0.14401007	0.19703984	0.053709984	-0.20911002	0.22968984	0.065999985	0	0.51979995	0.25433993	-0.12048006	0.05252981	0.34140992	-0.016080141	0.05731988	-0.16796017	0.62423015	-0.03746009	0.47463012	-0.18290019	0.07955003	0.091719866	-0.21715999	0.033659935	-0.06536007	0.14134002	-0.50485015	0.3749001	-0.6579201	-0.46831012	-0.22323012	-0.42831016	-0.32088017	-0.46290016	0.13923001	-0.18273997
1401	11722288_a_at	ZBTB43	zinc finger and BTB domain containing 43	-0.20593977	0.4256301	-0.20389986	-0.23610973	0.040990353	0.30454016	0.015369892	0.032490253	0.24740028	0.1981802	-0.21015978	-0.002449989	-0.15572977	0.04926014	0.39086008	1.1058502	0.73683023	0.25465012	0.6422901	0.19854021	-0.02144003	-0.044029713	0.3405199	-0.096349716	0.20214033	-0.57923985	0.7238803	-0.16601992	0	0.024030209	-0.035639763	0.2685299	0.13087034	-0.15458965	0.049040318	0.52279997	-0.11365986	0.39531994	-0.3614397	-0.03588009	-0.52517986	-0.25023985	-0.22134972	-0.17752981	0.30662012	-0.30100965
1410	11727390_a_at	STEAP2	six transmembrane epithelial antigen of the prostate 2	0.39434004	0.08538008	0.3858099	0.35152006	-0.24647999	0.07898998	0	-0.51190996	-0.11527014	0.35356998	-0.26776004	-0.36358	1.2371597	0.29680014	-0.04563999	0.50145006	-0.04305005	0.15467978	0.85580015	0.13148999	0.62536	-0.04859996	0.45261002	0.48093987	0.07598996	0.016200066	0.8688698	0.039730072	0.70458984	-0.09651995	0.124029875	-0.12265015	0.25395012	-0.23518014	-0.09607005	0.8653598	-0.022799969	-0.17689013	0.24466991	-0.1359601	-0.26876998	-0.21881008	0.08222008	-0.08581996	-0.26521015	-0.13126993
1423	11736345_x_at	OPA3	optic atrophy 3 (autosomal recessive, with chorea and spastic paraplegia)	0.12586021	0.2128501	0.25896025	0.08239031	0.33987045	0.74617004	-0.016089916	0.17068005	-0.019399643	0.059270382	0.18822002	0.4621601	0.20269012	0.7646203	0.4945302	0.38893032	0.6550503	0.29002	0.2687502	0.25367022	0.15763044	-0.10183954	-0.15653992	0.2111001	0.3736701	-0.16375971	-0.6372199	0.105920315	-0.035879612	0.19258022	-0.012669563	0.5041003	-0.2627797	-0.30854988	0.041020393	-0.49862957	-0.34517956	-0.1612196	-0.26187992	-0.19290972	-0.37587976	-0.26763964	-0.012039661	-0.16978979	-0.39196968	0.001390457
1424	11761483_a_at	CLK3	CDC-like kinase 3	-0.005330086	0.66507006	0.04840994	0.061419964	-0.030089855	-0.012789726	0.16850996	-0.06677008	0.7849903	0.06808996	-0.099209785	-0.012539864	0.6170101	0.10365009	0.13144016	0.40767002	0.29269028	-0.21462965	0.01967001	0.020920277	0.7322402	0.13080025	0.05637026	0.13060999	0.1349101	0.2988801	0	-0.012849808	-0.2444601	-0.16086006	-0.3354001	0.08944988	0.040970325	-0.28655005	0.058979988	0.040890217	-0.19955969	-0.17387009	-0.23530006	-0.6909299	-0.4985299	-0.17904997	-0.23633003	-0.013649941	0.29347992	-0.11490011
1441	11728776_s_at	VDR	vitamin D (1,25- dihydroxyvitamin D3) receptor	0.23709011	0.15542984	0.38495016	0.30512	0.29567003	1.25879	-0.37127018	0.17658997	0.3889103	0.48359013	-0.02655983	0.02064991	0.021080017	0.61241007	0.34059	0.38536024	0.5448003	0.58953	0.1319499	0.26679993	-0.43774986	-0.17181015	-0.09965992	-0.23605013	-0.03946972	-0.23170996	0.035809994	0.121910095	-0.20235014	0.2813902	-0.10060978	0.34934998	0.33563995	0.25802994	-0.13076973	-0.44211006	-0.49662971	-0.7249298	-0.040259838	-0.01695013	-0.6184201	-0.38487005	-0.070960045	-0.34662008	-0.2551298	0.24061012
1447	11762068_x_at	FCF1	FCF1 small subunit (SSU) processome component homolog (S. cerevisiae)	-0.11523008	0.40246987	0	0.015729904	0.109259844	0.029489994	0.31525993	0.033309937	0.09311986	0.15481997	-0.05210018	-0.15234017	0.11945987	-0.034389973	0.39864993	0.5255201	-0.01970005	0.16956997	0.5696399	0.29441	0.07246995	0.47065997	1.0310099	0.20025992	-0.041919947	-0.15727997	0.39088988	-0.17928004	-0.023000002	-0.11168003	-0.00635004	0.30541992	0.2193799	0.22878003	-0.0523901	0.21710992	-0.12699008	0.24635005	-0.33117008	-0.18313003	-0.27287006	-0.17531013	-0.1414001	-0.0659101	0.22943997	-0.2003901
1490	11720137_a_at	ANAPC4	anaphase promoting complex subunit 4	0.01402998	-0.062270164	0.1243	-0.13383007	0.16674995	0.15977001	-0.039889812	0.06553984	-0.051050186	0.001080036	0.15935993	0	1.7801399	0.90305996	0.34643984	0.4188099	0.10653019	0.20386982	0.71150017	0.006470203	-0.021920204	0.12712002	-0.08892012	0.061669827	0.11176014	0.12422991	-0.24610996	0.29744005	0.05881977	0.22582006	-0.13358021	0.07485008	-0.3331399	-0.042310238	0.15912008	-0.07052994	-0.21370983	-0.085100174	-0.007200241	-0.14530993	-0.21260023	-0.2414999	-0.12768984	-0.23900986	-0.3446102	-0.09649992
1498	11759053_at	ZNF333	zinc finger protein 333	0.14501	0.96911	-0.32902002	-0.21429992	0.024749994	0.13735008	-0.21617007	-0.18734002	0.49827003	-0.28075004	-0.14802003	-0.11616993	0.48336983	0.28938007	0.10583997	0.18172026	0.40156984	-0.026059866	0.89251995	0.34567022	0.25375986	-0.083029985	0.22761011	-0.07375002	0.065210104	-0.42616987	0.6925602	-0.029350042	0.38496017	0.11217022	-0.20341992	0.23544025	0.32006025	0	0.19794989	-0.108419895	-0.41344	0.14555025	-0.43652987	-0.3624599	-0.26462984	0.12226009	-0.30617	0.2508602	-0.24631	-0.20776987
1513	11743148_s_at	ZNF22	zinc finger protein 22 (KOX 15)	0.22753	0.5760999	0.3049698	0	0.26145983	0.3398099	0.045080185	0.14768982	-0.09112024	0.21335983	0.3150401	-0.1851201	0.74573994	0.45052004	-0.12716007	0.14698982	0.2062602	0.29300976	0.33707	0.25597	0.16639996	-0.12455988	-0.18869019	-0.2205801	0.42873	0.13480997	0.040860176	0.03142023	0.10440016	-0.006569862	-0.21162987	0.16930008	-0.44412994	-0.007820129	-0.04084015	0.09373999	-0.27987003	-0.30052996	-0.3650298	-0.12494993	-0.6409402	-0.22741985	-0.35059023	-0.23421001	0.09978008	-0.24855995
1541	11754211_a_at	PPIG	peptidylprolyl isomerase G (cyclophilin G)	0.19326973	-0.12250042	0.6572399	0.036189556	-0.10715008	0.24732971	-0.022060394	-0.25657034	-0.36724043	0.6808896	0.29715967	0.01772976	0.044299603	0.10728979	0.4849496	0.20694971	0.21554995	0.07011986	0.36181974	0.6445999	-0.21986008	0.83043957	-0.039830208	0.18798971	-0.120390415	0.28259993	0.31857967	0.046649933	0.38163996	-0.018970013	-0.09158039	0.070679665	-0.103910446	-0.37377024	0.31279993	-0.0831604	-0.35424042	0.01636982	-0.42978	-0.14504004	0.36532974	0	-0.24413013	-0.33518028	-0.13764	-0.2822404
1543	11758808_a_at	CNIH4	cornichon homolog 4 (Drosophila)	-0.22974014	-0.21282005	0.63463974	-0.06063986	0.1630497	0.13793993	0.24863005	-0.38732004	0.2399497	0.25681973	-0.029970169	-0.26802015	0.26471996	0.5127797	0.013720036	-0.071340084	0.02259016	0.64512014	-0.03361988	0.23178005	0.19318008	0.24466991	0.54669	0.042109966	-0.15932989	0	-0.10486984	0.12470007	-0.3607502	0.0713501	-0.13020992	0.72460985	0.3257599	0.17776012	-0.13496017	0.004799843	-0.15535021	0.24715996	-0.16866016	-0.49952984	-0.19975996	-0.1526699	-0.15335989	-0.1638403	0.32093	-0.13863993
1563	11729053_x_at	PPFIBP1	PTPRF interacting protein, binding protein 1 (liprin beta 1)	0.0894804	0.006990433	-0.21138	-0.1001997	0.2660904	0.19267035	-0.51439	0.14037037	-0.5021496	0.92433023	-0.2971897	0.45945024	0.38226032	1.1335402	0.1315403	-0.06401968	-0.20643997	-0.002899647	0.38473034	0.14315033	0.1535201	0.2332902	0.9024701	-0.09406996	0.55058	-0.10543966	0.54499006	0.91635036	0.36297035	0.00387001	-0.054399967	0.049030304	-0.61679983	-0.43149996	0.030640125	-0.29363966	0	-0.5117097	0.48035002	-0.35690975	-0.3838296	-0.4846096	0.1676302	-0.5634098	-0.57256985	0.071510315
1565	11743567_s_at	ACBD3	acyl-CoA binding domain containing 3	-0.48459005	-0.032870054	0.121029854	-0.28399014	-0.19807005	0.089809895	0.094059944	0.16304994	0.29825997	0.57514	0.2074399	-0.114629984	0.115229845	0.40098	0.27378988	0.18775988	0.003439903	0.33303976	0.09812999	0.6301799	-0.15446997	-0.04872012	0.92826986	-0.084419966	0.14817	0.32440996	0.6566701	0.10156989	0.42398977	0.13127995	-0.024559975	0.27381992	0.24890995	-0.050340176	-0.15458012	0	-0.12290001	0.27199984	-0.29136014	-0.3134501	-0.117820024	-0.24651003	-0.19641018	-0.12456012	0.01406002	-0.26918006
1570	11736116_a_at	FGFR1OP2	FGFR1 oncogene partner 2	-0.19527984	0.0302701	0.014890194	0.05136013	-0.1874299	0.026760101	0.34867	-0.027439833	0.059740067	0.14050007	0.12549019	-0.027359962	0.33809996	0.44007015	0.018909931	0.62433004	0.64050007	0.08090019	0.34286022	0.81139994	-0.00778985	-0.010039806	0.1624999	0.038229942	-0.016069889	-0.43781996	0.12846994	-0.009189844	0.3301301	-0.008849859	0.10239029	0.47624016	-0.04480982	-0.17519999	-0.06124997	0.09859991	-0.2267499	0.2318201	-0.45492983	-0.15716982	-0.28166986	-0.37278986	-0.11712003	-0.21281981	0.05015993	-0.1589799
1576	11740496_x_at	ST3GAL2	ST3 beta-galactoside alpha-2,3-sialyltransferase 2	0.014669895	0.002719879	0.06353998	-0.18783998	0.6031499	0.24335003	-0.06427002	-0.026370049	-0.1807499	0	0.18046999	0.17710018	0.41606998	0.6455302	0.94498014	0.30826998	0.48662996	0.11521006	0.97507	0.77179	-0.004740238	-0.09779024	-0.49961996	-0.5361099	0.07352018	-0.2469902	0.5431099	0.45552015	0.5514002	0.15540981	0.030119896	-0.043439865	0.05242014	-0.33967018	-0.036300182	-0.11793995	0.38388014	-0.4355998	0.010149956	-0.3654399	-0.22501993	-0.084420204	-0.0917902	-0.08190012	-0.6125002	0.045700073
1592	11743375_s_at	FRYL	FRY-like	-0.2593701	0.62652993	-0.013960123	0.23019004	-0.011219978	0.035589933	-0.098860025	0.19578004	-0.11574006	0.43421006	-0.006340027	0.18975997	0.39137006	0.3311298	0.47993016	0.38900018	0.27312016	0.32640004	0.45217013	0.13233018	0.11313987	0.36855006	0.14722991	0.015189886	-0.050480127	-0.120820045	0.28168988	-0.08343005	0.30091977	-0.12623	0.016720057	0.06410003	-0.017349958	-0.091089964	0	0.19853997	-0.036720037	0.024289846	-0.30297995	-0.2295301	-0.008980036	-0.28556013	-0.27233005	-0.19988012	-0.19044018	-0.21366
1620	11728383_a_at	SNAPC4	small nuclear RNA activating complex, polypeptide 4, 190kDa	0.22495985	0.49243975	0.07429981	-0.25495005	0.24619961	0.6442599	-0.093110085	-0.17280006	0.007589817	0.23217964	-0.09170008	0.27369976	0.74602985	0.46412992	0.4630599	0.62650967	0.50839996	0.41800976	0.51052	0.24910975	0.62334967	0.40702963	-0.03621006	0.2855296	0.07034969	-0.123600006	-0.34288025	-0.107280254	-0.18502045	0.16899967	-0.029980183	0.0240798	-0.04774046	-0.23351002	0.010239601	-0.027710438	-0.45144033	-0.43419027	-0.35115004	0.025319576	-0.64935017	0.20655966	-0.00592041	-0.093790054	-0.14252043	0
1629	11726293_x_at	WDR44	WD repeat domain 44	0.07684994	0.28054	-0.017350197	-0.048099995	0.048069954	0.08961964	-0.14714003	-0.022370338	-0.017870426	0.011679649	0.051229954	0.29005957	0.009599686	-0.075730324	0.4980898	0.71696997	0.17835999	-0.14715004	0.53134966	1.1129999	-0.00428009	0.06646967	0.5418596	0.28016996	0.01470995	-0.3325503	0.7326398	-0.25158024	-0.004480362	0	0.06747961	0.06692982	0.4761896	0.08298969	-0.080440044	0.09643984	-0.3165002	0.01335001	-0.6808603	-0.36789012	-0.13619041	-0.1743102	-0.21097016	-0.27616024	0.42823982	-0.14817
1636	11731222_a_at	SHOX2	short stature homeobox 2	0.01718998	0.65085983	-0.0669899	-0.06276989	0	0.24082994	-0.029389858	-0.03763008	0.6107302	-0.13233995	-0.21569991	0.14722013	0.028190136	0.38383007	0.062459946	0.46050978	0.9190302	0.25185013	0.9296999	0.08414984	-0.10870004	-0.020150185	0.2565298	-0.18605995	0.17745018	-0.110709906	1.2171998	0.021250248	0.27768993	-0.026480198	-0.23828006	0.54623985	0.2930498	-0.13942003	0.06435013	0.4039402	-0.33974004	0.2507701	-0.16687989	-0.17241001	-0.35885	-0.29103994	-0.22029996	-0.2774899	0.4086299	-0.16066003
1655	11724335_s_at	USP8	ubiquitin specific peptidase 8	-0.3334999	0.18988037	0	-0.032819748	0.004460335	-0.078149796	-0.06538987	0.034780025	-0.024439812	0.21458006	-0.02233982	0.047990322	0.27709007	-0.041800022	0.16171026	0.08373022	0.2376504	0.31668997	0.45410013	0.014300346	0.15497017	0.15817022	0.5643101	0.09071016	-0.038369656	-0.10750985	0.12209034	-0.2523198	-0.06984973	-0.03125	-0.07091975	-0.19685984	0.33179998	0.12103033	0.13784027	0.4512701	-0.55582976	0.26253033	-0.81440973	-0.5875597	0.13950014	-0.3849697	-0.22826982	-0.28873992	0.15572023	-0.2641797
1663	11719609_at	ADO	2-aminoethanethiol (cysteamine) dioxygenase	0.21438026	0.4029503	0.20729017	-0.13824987	-0.03095007	0.25750017	0.21891022	-0.18561983	-0.1951499	0.4238801	-0.022019863	-0.14485979	0.10827017	0.057070255	0.20859003	0.34697008	0.022000313	0.11897993	-0.056699753	0.59059	0	0.10054016	0.46343994	0.10579014	-0.1461997	-0.21004009	0.41107035	-0.5078001	0.12836027	-0.16026974	0.018000126	0.4661603	0.2407403	0.21173	0.1368699	-0.029949665	-0.5048399	-0.02336979	-0.5448899	-0.17455006	0.046689987	-0.21007967	-0.15845966	0.032170296	0.046140194	-0.3621397
1695	11758483_s_at	ARRDC4	arrestin domain containing 4	0.012460232	0.090500355	-0.081719875	0.050970078	-0.23757982	-0.095719814	-0.05491972	0.006060123	0.03169012	-0.0603199	-0.20367956	0.05398035	0	-0.042619705	0.33236027	0.09621	0.40458012	0.11190033	0.27783012	-0.066569805	0.0933404	0.13116026	0.58620024	0.24155045	0.14050007	0.17195034	0.2845502	-0.0970397	0.010730267	-0.03476	0.14135027	0.17089033	-0.21725988	-0.032959938	0.17186022	0.8644104	-0.09774971	0.13690042	-0.23012972	-0.14544964	0.041120052	-0.34188986	-0.19857979	-0.46593976	-0.056029797	-0.12360954
1709	11754206_a_at	HIVEP2	human immunodeficiency virus type I enhancer binding protein 2	0.07027006	0.3526702	0.29083014	0.36977005	-0.06677008	0.03213024	0.11885023	-0.29091978	0.29601002	0.24923992	-0.12889004	-0.18886995	0.35683012	0.28820992	0.29977036	0.2311902	0.64222	-0.060989857	0.21529007	0.60242033	0.03349018	0.010100365	0.18088007	-0.04894972	-0.13691998	-0.39763975	0.96843004	0	-0.05340004	-0.09720993	-0.017659664	0.2087102	0.2602501	0.08459997	0.11738014	0.40224028	-0.17686987	-0.05745983	-0.29449987	-0.18207979	-0.20563984	-0.18029976	-0.2660799	-0.2906599	0.29594994	0.49457026
1715	11742757_x_at	GTF2H1	general transcription factor IIH, polypeptide 1, 62kDa	0.3987198	0.47025013	-0.037549973	0.16655016	0.07770014	0.18583012	0.088829994	-0.005149841	-0.06989002	-0.16041994	-0.030250072	-0.33306026	0.23332977	1.40E-04	-0.031620026	0.28725004	0.10054016	-0.11425018	0.64151	0.10985994	0.20748997	0.35522985	0.14803982	0.03216982	-0.27100992	-0.09995985	0.39778996	-0.007770062	-0.032500267	0.00989008	0.115560055	0.07024002	0.044439793	-0.30245018	0.1552	0.027249813	0.11515999	0.31636	-0.22796011	-0.080550194	0	-0.24002981	-0.13633013	-0.22160006	0.041570187	-0.5237398
1719	11716439_s_at	TAF7	TAF7 RNA polymerase II, TATA box binding protein (TBP)-associated factor, 55kDa	-0.08175993	0.5886102	0.071100235	-0.002110004	0.007589817	0.12133026	-0.02753973	0.19766998	0.08650017	0.42857027	0.11881018	0.058380127	0.26181984	0.20241022	0.28401995	0.40579987	0.36240005	0.36436987	0.56532	0.020130157	-0.18299007	0	1.0472002	-0.33461	-0.023550034	-0.04894018	0.45084	-0.34622002	0.16133022	0.24012995	-0.027339935	0.39501	-0.05128002	-0.13879013	-0.093410015	-0.14034986	-0.17560005	0.29761982	-0.3727398	-0.28150988	-0.18495989	-0.39576006	-0.5506401	-0.36834002	0.29628992	-0.32914972
1721	11741581_s_at	SNAP23	synaptosomal-associated protein, 23kDa	-0.087769985	0.032649994	-0.042350054	-0.09688997	0	-0.20299006	-0.01809001	0.5127201	-0.02531004	0.3952899	0.029439926	-0.07217002	-0.051399946	0.24113989	0.5255399	0.08011007	0.15007997	-0.078289986	0.40311003	0.1547401	0.09914994	0.23390007	0.3831601	0.12403989	0.32198	-0.24783993	0.4337101	-0.051559925	0.17570996	0.13708997	-0.009540081	0.5538702	0.09948993	0.59141016	-0.055779934	0.15435004	-0.3764	0.9219599	-0.5575001	-0.22046995	0.013509989	-0.23869991	-0.49968004	-0.091370106	0.3131299	-0.19549012
1739	11758984_at	ZRANB1	zinc finger, RAN-binding domain containing 1	-0.2604699	0.005340099	0.015969753	-0.46400023	0.119969845	-0.063630104	-0.58978033	0.02271986	0.40589	0.61989975	-0.31138992	0.05833006	0.43303013	0.085449696	0.5822997	0.50104	0.16207981	0.09759998	0.33359003	0.5587101	0.69068	0.6484399	0.3252597	0.41190004	-0.15972996	-0.48846006	-0.15841007	0.36924982	0.2005601	-0.037580013	-0.027669907	-0.76028013	-0.051650047	0.18211985	0	-0.42078018	-0.5459299	0.36450005	-0.28621006	-0.38668013	-0.010580063	-0.06072998	-0.38448	0.057409763	0.17977	-0.3197403
1767	11744862_x_at	DHRS7	dehydrogenase/reductase (SDR family) member 7	-0.56658983	0.15766001	0.037610054	-0.1366601	-0.17701006	-0.20045996	-0.30411005	0.30037022	-0.13168001	0.53541994	0.26344013	-0.076759815	-0.052740097	0.23780012	0.098639965	0.6700201	-0.01999998	0.24052	0.38617992	0.35454988	-0.23556995	0.9162102	0.41093016	0.18310022	0.65692997	0.014920235	0.13135004	-0.06448984	0.16147995	0.12411022	-0.043630123	0.32105017	0.17357016	0.18515015	0.03452015	-0.17754984	-0.50565004	0.26197004	-0.57515	-0.16691971	-0.21044016	-0.45804977	-0.15242004	-0.38048983	0.14694023	0
1768	11753225_a_at	RPAIN	RPA interacting protein	-0.04120016	0.07271004	-0.10448027	0.11631966	0.24652004	0.002049923	0.11923981	0.28174973	0.06617975	0.6233101	0.017299652	0.15622997	0.1434598	-0.0841403	0.4356799	0.51865005	0.13295984	0.15108967	-0.057100296	0.31000996	0.43856	0.62797976	0	-0.2637	-0.11339998	0.3575101	-0.57083035	0.18836975	-0.17090988	-0.29878998	-0.21018028	-0.045080185	0.19749975	0.65016985	-0.58639	0.29960966	-0.32944012	0.054480076	-0.30341005	-0.22568989	-0.3530903	-0.31262016	-0.1954503	-0.14240026	-0.26895	-0.34236002
1774	11716113_a_at	STAMBP	STAM binding protein	-0.29813004	0.12163973	-0.013540268	0.16754007	-0.015349865	0.039090157	-0.015280247	-0.21061993	0.1793499	0.65836	0.37119007	-0.1457901	0.18471003	-0.34013987	0.59306	0.7645798	-0.09914017	-0.11904001	0.3001399	0.26375008	0.21976995	0.31134987	0.30302	0.24782991	0	0.014510155	0.09545994	-0.055349827	-0.14246988	-0.09166002	0.1756401	-0.008729935	0.35645008	0.24182987	0.24039984	0.22047997	-0.33228016	0.06253004	-0.70387983	-0.37363005	-0.12888002	-0.17816019	-0.08302021	-0.005509853	0.76309013	-0.24636984
1779	11722295_at	PCF11	PCF11, cleavage and polyadenylation factor subunit, homolog (S. cerevisiae)	0.093919754	0.15987968	-0.038410187	-0.14289999	0.0850296	-0.019450188	0.041699886	-0.33635998	-0.10828018	0.52032995	-0.32498026	0.1292696	0.16599989	0.17757988	0.36668968	0.43434	0.26336002	-0.17655039	0.4966097	0.12526989	0.025759697	0.24961996	-0.07692003	0.19848967	0.09243965	-0.12743044	0.1271596	0.071799755	0.2718296	0.038809776	-0.22380018	0.16680956	-0.007150173	-0.17261028	-0.04531002	0.26792002	-0.104090214	0.018679619	-0.45285034	-0.4845004	-0.31515026	-0.21189022	-0.08774042	-0.10074043	-0.037250042	-0.23838043
1783	11735284_x_at	MLL5	myeloid/lymphoid or mixed-lineage leukemia 5 (trithorax homolog, Drosophila)	0.14506006	-0.05630994	0.04637003	0.11239004	-0.16339016	-0.001379967	0.26805973	-0.045220137	-0.11704993	0.20307994	-0.16913009	-0.09009004	0.4691701	-0.058020115	0.5085697	0.37453985	0.4630499	0.084359884	0.45001984	0.65901995	-0.030440092	0.22127986	0.40179014	0.50556993	-0.11756015	-0.27733016	0.12932992	-0.2197001	0.08078003	-0.16955996	0.043879986	0.15380001	-0.060990095	0.17806005	0.10008001	0.20693994	-0.26365995	0.24039006	-0.4117	-0.42138004	-0.18655014	-0.39657998	-0.25617003	-0.23755002	0.24107003	-0.29822016
1787	11717642_a_at	CSTF3	cleavage stimulation factor, 3' pre-RNA, subunit 3, 77kDa	-0.14729023	0.019139767	0.40727997	-0.09327984	0.27153015	0.25749016	0.040390015	-0.012909889	-0.13801003	-0.18524027	0.12476969	-0.0507102	-0.08719015	0.010819912	1.3870101	0.21499014	-0.18747997	0.06840992	0.6408601	-0.032239914	0.09803009	0.15549994	0.24991989	0.37918997	0.16654015	-0.13191986	0.17202997	-0.1824503	-0.2413001	0.10269976	-0.05798006	0.07555008	0.16856003	0.113539696	0.14294004	0.10529995	-0.17013025	0.078119755	-0.41702986	-0.30733013	-0.08082008	0	-0.22703028	-0.34379005	-0.14557028	-0.39571
1792	11715492_s_at	MORF4L1	mortality factor 4 like 1	-0.4076004	0.15680027	0.11559963	0.19299984	0.07989979	0.107899666	-0.22430038	-0.64610004	-0.5223999	0.11019993	0.20790005	-0.27869987	0.17490005	0.034999847	0.35029984	-0.023500443	0.22259998	0.16909981	0.44519997	0.40009975	0.027799606	-0.43260002	0.3359003	-0.11380005	0.018500328	0.30560017	-0.10610008	-0.23729992	0.20149994	-0.20160007	0.2446003	-0.43659973	0.18970013	0.019900322	-0.14920044	0.30140018	-0.47739983	0.27929974	-0.783	-0.1850996	0.08619976	-0.56019974	-0.23200035	-0.45339966	-0.30529976	-0.116900444
1816	11730816_a_at	CTDSPL2	CTD (carboxy-terminal domain, RNA polymerase II, polypeptide A) small phosphatas	-0.15725994	0	-0.31372	-0.48035002	-0.010399818	-0.19248009	-0.22459006	0.0672698	-0.14915013	0.18519974	-0.016280174	-0.2720201	0.19410992	0.060860157	0.72580004	0.13225985	0.007110119	-0.05032015	0.49003983	0.15801	0.105939865	0.57889986	1.1852398	0.2513399	-0.19929004	-0.15443993	0.30362988	-0.1647501	-0.057250023	0.36037016	0.1761899	0.25856018	0.1771698	0.39847994	0.080880165	0.25509977	-0.2553501	0.33008003	-0.50036	-0.48922014	-0.13004994	-0.42269993	-0.44514012	-0.14775991	0.18826008	-0.10922003
1825	11721364_s_at	IREB2	iron-responsive element binding protein 2	-0.5890298	0.08315015	-0.06582999	0.03297019	0.20024014	0.2290802	0.001640081	0.36048007	-0.12122989	0.14230013	-0.023109913	-0.27475977	0.10318017	-0.008909941	0.30705	-0.12340999	0.07711005	0.12301016	0.37267995	0.02798009	0.18492007	0.2537501	0.9149401	0.07797003	-0.016629934	0.13411021	0.45459008	-0.39747	0.017430067	0.051780224	0.11334014	0.57087016	-0.06121993	0.16976023	-0.18867993	0.23093009	-0.036609888	0.73778033	-0.19874978	-0.19816995	-0.03614998	-0.10557985	-0.10286999	-0.20243979	-0.012499809	-0.07268
1826	11758520_s_at	GUCY1A3	guanylate cyclase 1, soluble, alpha 3	0.25391006	-0.17519999	0.15999031	0.16625023	0.51304007	0.34078026	0.3364401	0.5696802	-0.06183958	0.49261045	-0.04808998	-0.077549934	0.006500244	0.16960001	0.17187023	0.35153008	0.003550053	0.40257025	0.2957101	0.25571012	0.13595009	0.124530315	0.023890018	-0.2322197	0.70998	-0.3351798	0.25846004	0.6769204	0.17713022	-0.19626999	0.10703039	0.2639203	-0.11563969	-0.23178959	-0.20766973	-0.09608984	0.04542017	-0.20382977	-0.20005989	-0.042859554	-0.12546968	-0.31556988	-0.11986971	-0.17190981	0	-0.32695985
1833	11723308_s_at	RBM16	RNA binding motif protein 16	0.008229733	-0.26488018	0.100539684	-0.13688993	0.044290066	0.06675005	-0.09220028	0.06394005	0.024139881	0.28085995	0.39462996	-0.26001024	-0.06453991	0.27467966	0.71729994	0.24397993	0.001919746	0.46848965	1.0142999	0.25349998	-0.16606998	-0.020550251	0.7369499	0	0.09717989	-0.00262022	0.36907005	0.0694499	0.26164007	-0.025000095	-0.070990086	0.29604006	-0.08647013	-0.15812016	0.04569006	-0.13108015	-0.39229012	0.44377995	-0.25720024	-0.20019007	-0.29336023	-0.37155008	-0.28847027	0.08423996	-0.009079933	0.16571999
1835	11728281_at	RBMS2	RNA binding motif, single stranded interacting protein 2	-0.005030155	0.44300985	0.11825991	-0.057370186	0.22577	0.35043	0	-0.26503038	0.1612196	0.11509991	0.16190958	0.24825001	0.35712004	0.035179615	0.4167199	0.39790964	0.5001097	0.47054958	0.30748987	0.3652997	0.1471796	-0.01267004	-0.052220345	0.27816963	0.23498964	0.04791975	-0.36736012	-0.26935005	-0.1077404	0.16490984	-0.26534033	0.22666979	-0.120550156	-0.39527035	0.15002966	0.061849594	-0.24844027	-0.123170376	-0.1057601	-0.59903	-0.18657017	-0.39221	-0.4229703	-0.013550282	0.02425003	-0.15160036
1861	11718553_at	OTUD4	OTU domain containing 4	-0.49132013	-0.10851002	-0.09995985	0	-0.13017988	0.29482985	0.066110134	0.14977026	-0.109399796	0.1777401	0.17748022	0.26545	0.54190016	0.4856701	0.60229015	0.3973899	0.68316984	0.38297987	0.7079301	0.33323002	0.2809801	0.19777012	0.5309801	-0.17402983	0.42436028	-0.02915001	0.13537025	0.07251024	0.2678299	-0.16631985	0.33682013	-0.32819986	-0.017159939	-0.20865011	-0.08230972	-0.12228012	-0.08043003	-0.06301975	-0.40008974	-0.45431995	-0.2849698	-0.093269825	-0.048860073	-0.03216982	-0.24421978	-0.26825
1865	11726854_s_at	ADAMTS5	ADAM metallopeptidase with thrombospondin type 1 motif, 5	0.6855202	0.40158987	0.1275301	0.118879795	0.023849964	0.08872986	-0.39888	-0.12440014	-0.03213024	0.27193975	-0.08981991	-0.004360199	0.007120132	0.42825985	-0.23330021	0.01801014	0.10840988	0.24084997	0.37464	0.10117006	-0.2918601	-0.15716982	0.23886013	-0.3429699	0.013179779	-0.25188017	1.4325199	0.19269991	0.8428998	-0.2507701	0.6786299	0.30693007	0.07729006	-0.02380991	-0.003900051	0.39892006	-0.21370983	0.42251015	-0.2859702	-0.26160002	-0.44306993	-0.4210801	-0.12050009	-0.44742012	-0.17958021	0.3556099
1875	11734230_a_at	ZNF280D	zinc finger protein 280D	0.09629011	0.036139965	0.24087	-0.0218997	0.114769936	-0.013849735	0	-0.16521978	-0.1712799	0.40233994	0.004360199	0.015960217	0.5371299	0.2332902	0.74567986	-0.15980005	0.04008007	0.20320988	0.50663996	0.03053999	0.47340012	0.3269801	0.3761201	0.004529953	0.30905008	0.32515	0.53997993	0.93699026	0.5774803	-0.076429844	-0.31657982	0.015650272	-0.2203598	-0.13478994	-0.15945005	-0.0858798	-0.094500065	-0.013299942	0.018410206	-0.23642969	-0.40776014	-0.56124973	-0.13788986	-0.1428299	-0.28233004	-0.07154989
1879	11733074_s_at	PPP1R12A	protein phosphatase 1, regulatory (inhibitor) subunit 12A	0.4585197	0.14047003	-0.1349001	-0.14475012	-0.1828301	0.23912978	-0.15341997	0.2816398	-0.09887004	0.09464002	-0.017400026	0.17760015	0.06234002	0.24833989	0.13437986	0.04495001	0.11933994	-0.031210184	0.36095977	0.3433497	-0.14348006	-0.05438018	0.40425992	0.2253201	0	-0.19115019	0.37388015	-0.15503001	0.31297994	0.10493994	0.46100974	0.36961007	-0.12127018	0.028810024	0.23136973	-0.015840054	-0.26651	0.2840898	-0.25275016	-0.39628005	-0.1281302	-0.34139013	-0.21647	-0.3323102	-0.17764997	-0.15256
1929	11729314_a_at	PRKAA1	protein kinase, AMP-activated, alpha 1 catalytic subunit	0.19940996	0.1862998	0.68617964	0.23076963	0.2834096	0.022149563	0.32162	0.040659904	-0.07542014	0.18027973	-0.013370037	-0.1279602	0.24842978	0.09627962	0.43351984	0.66245985	0.17518997	0.04551983	0.11166954	0.6365299	-0.088290215	0.20240974	0.10148001	-0.024150372	-0.013040066	-0.14203024	0.31250954	-0.24795032	0.046599865	-0.20847034	0.06523991	0.34301996	-0.070830345	-0.04605007	-0.0643003	0.26631975	0	0.001209736	-0.18678021	0.05107975	-0.052520275	-0.12337017	-0.20939016	-0.21917033	0.16886997	-0.124770164
1937	11742042_a_at	IRAK4	interleukin-1 receptor-associated kinase 4	-0.009130001	0.16855001	-0.15742016	-0.44001007	0.22917986	0.6833401	0.08975983	-0.0689702	-0.067940235	0.6904001	-0.030400276	0.073599815	0.3840599	0.24110985	0.41761017	0.17713976	0.58687973	-0.023799896	0.5066099	0.33194017	0.24561977	-0.027060032	0.36948013	0.16690016	0.2709899	0.01748991	0.08811998	0.041419983	0.002099991	0.044739723	-0.084169865	-0.01406002	-0.22756004	-0.058229923	0.12616014	0.056429863	-0.21973014	-0.2012701	-0.11634016	-0.16356993	-0.35983014	-0.25178003	-0.22864008	-0.20247006	0	0.013730049
1972	11756963_a_at	SOS2	son of sevenless homolog 2 (Drosophila)	-0.004149914	-0.12677002	0.35625982	0.70868015	0.0041399	0.055150032	0.049019814	-0.027899742	-0.33360004	0.2899499	0.10554981	-0.022500038	0.21702003	0.4667201	0.95891	0.23978996	0.48725986	0.044799805	0.009560108	0.022429943	0.06308985	0.3509302	0.25564003	-8.30E-04	0.06353998	-0.04200983	0.41843987	0.14433002	0.033170223	-0.20318007	-0.01718998	0.51814985	-0.08786988	-0.21349001	-0.22392988	-0.29362988	0.02463007	0.1717701	-0.17742991	0.13066006	-0.18069005	0.059870243	-0.10820007	-0.1289599	-0.29483986	-0.19277
1982	11726361_a_at	ATXN3	ataxin 3	-0.001270294	0.009850025	0.04324007	-0.19794989	0.4976697	-0.22989035	0.044099808	0.05423975	0.06093979	0.022369862	0.06572008	0.056200027	-0.026900291	0.28865004	0.4556899	0.25255013	0.16587973	-0.13746023	0.47509003	0.33054972	0.12909985	0.57939005	0.45678997	-0.07143021	0.035409927	-0.21376991	0.76393986	0.1869297	0.6873498	-0.17413998	-0.101769924	0.16732979	0.019989967	-0.4980302	-0.07872009	-0.120660305	-0.003960133	-0.06297016	-0.2883501	-0.2511201	-0.26452017	-0.44906998	-0.23475027	0.20913982	-0.25810003	-0.27741003
1983	11764020_s_at	PPTC7	PTC7 protein phosphatase homolog (S. cerevisiae)	-0.019129992	-0.03340006	-0.1054101	0.06862998	0.04028988	0.10418987	0.08309007	0.03144002	-0.11929011	0.3053701	0.09180999	0.01493001	0	-0.007980108	-0.12010002	0.07653999	0.082050085	-0.06569004	-0.051290035	0.38548017	0.029459953	0.15007997	0.38108993	0.27365994	-0.019380093	-0.12096	1.3954098	-0.23062992	0.28254008	0.003979921	0.2577498	0.67200017	0.04517007	0.67859006	-0.037470102	0.1826899	-0.38937998	0.6087301	-0.36695004	-0.27770996	-0.25768995	-0.27695012	-0.18675995	-0.3919201	0.23826003	-0.015290022
1995	11729664_s_at	STK38L	serine/threonine kinase 38 like	0.14549017	0.33135033	0.001820087	0.078700066	0.42885017	0.17523003	-0.09426975	-0.1595397	0.099870205	0.19659996	-0.10820007	0.023190022	0.40820026	0.13742018	0.009600163	0.77154016	0.004400253	-0.109620094	0.64146996	-0.045479774	-0.046219826	-0.35997987	0.35991	-7.80E-04	0.022779942	-0.2342	-0.004509926	0.13309002	-0.1518197	-0.25740004	0	0.28329992	0.07980013	0.35325003	0.06290007	0.20437002	-0.3859899	0.13023996	-0.26942968	-0.31790972	-0.39694	-0.26167965	-0.1738801	-0.31184006	0.34044027	-0.15074968
2010	11754556_x_at	EIF2AK4	eukaryotic translation initiation factor 2 alpha kinase 4	-0.063090086	-0.04095006	0.088939905	0.16812992	0.016629934	0.08895993	0.016459942	-0.017910004	0.05589986	0.6061499	0.28294992	-0.055130005	0.62723994	0.41675997	0.66542983	0.007359982	0.43334007	0.28124	0.004790068	-0.030450106	-0.063960075	0	0.05356002	0.10932994	0.19011998	-0.18920994	1.0218499	-0.21153998	0.18862987	0.31069994	-0.26889014	0.46391988	-0.08003998	-0.003819943	0.034859896	-0.09764004	-0.21447992	0.25106	-0.17000008	-0.17688012	0.029710054	-0.03518009	-0.23336005	-0.009030104	-0.021209955	-0.02779007
2027	11732421_at	ZNF234	zinc finger protein 234	-0.24341011	0.029729843	-0.26432037	-0.07546997	-0.023460388	0.67696	-0.51886034	0.8782296	-0.43796015	1.30E-04	-0.27282	0.46029997	0.51075983	0.42776966	0.99046993	0.087629795	0.041289806	0.17413998	0.37973976	0.09744978	0.6745496	-0.002910137	0.104329586	0.3772297	1.1868296	0.015759945	0.005139828	0.3304596	0.03848982	0.28697968	-0.39148998	0.18891001	0.13042974	-0.32026005	-0.2474904	-0.26212025	-0.10750008	-0.073610306	-0.011070251	-0.26902008	-0.25075006	-0.018350124	-0.2229104	-0.21319008	-0.38194036	-0.49087
2059	11717442_s_at	ARFGAP3	ADP-ribosylation factor GTPase activating protein 3	0.40953016	0.14094019	0.03553009	-0.022200108	0.077199936	0.33950996	-0.044469833	0.90347004	-0.1205802	0.012199879	0.13469982	-0.12151003	-0.047009945	0.17677021	0.02741003	0.44843006	-0.010369778	-0.020279884	0.38030005	0.49654007	-0.06463003	0.13220024	0.27145004	0.051879883	0.038980007	-0.32308006	0.2852702	0	0.15341997	-0.20577002	0.022300243	0.08665991	-0.23000002	0.076300144	-0.39276004	0.17366982	-0.20040989	0.016479969	-0.22021008	-0.076189995	-0.27216005	-0.09415007	-0.25222993	-0.120140076	0.049160004	0.04460001
2062	11751961_s_at	MTR	5-methyltetrahydrofolate-homocysteine methyltransferase	0.41107988	0.045889854	-0.086220264	0.31510973	0.24808979	0.07282972	0.06988001	-0.08523989	-0.017950058	0.06082964	0.17963982	-0.049900055	0.9973798	0.4828701	0.5197201	0.46420002	0.12371969	0.024419785	0.22532988	0.37816	-0.004149914	0.6876197	0.08734989	-0.2458601	0	0.10628986	0.084609985	0.06120968	0.10460997	-0.13023996	-0.30503035	-0.033510208	-0.11182022	-0.32234	-0.08041	-0.06928015	-0.044859886	-0.13144016	8.50E-04	-0.30049992	-0.46868992	0.20663977	-0.1143899	-0.07894993	-0.20040989	-0.24008036
2067	11724016_a_at	C10orf4	chromosome 10 open reading frame 4	0.33773017	-0.109430075	0.2043302	-0.09977007	0.22157025	0.46717	-0.110300064	0.21822	-0.07147002	-0.1724701	0.24589992	0.032809973	6.30E-04	0.49947	0.29869008	0.26932025	0.27164006	-0.07895994	0.4788301	0.46376014	-0.29867005	0.002269983	-0.32766008	0.13554025	0.13995004	-0.3364799	0.025520086	-0.15967989	0.048480034	0.041130066	0.066459894	0.64269996	0.13862014	0.20375991	0.031009912	-0.22266006	-0.25779986	0.10897994	-0.1944201	-0.20467997	-0.14308	-0.27059007	-0.086080074	-0.1231699	-0.14341998	-0.32703996
2082	11758434_s_at	FBXW2	F-box and WD repeat domain containing 2	-0.51220036	-0.20445013	0.081419945	-0.31836033	-0.004080296	-0.013750076	-0.083090305	0.17715979	0.17166996	0.47441006	0.17846966	0.19430971	0.2019	0	0.2019	0.8647299	-0.14483023	0.30721998	0.043389797	0.21560001	-0.05357027	0.17610979	0.45116997	0.124690056	0.124789715	-0.31745005	0.11029005	-0.019790173	-0.0871501	-0.013370037	-0.22070026	0.34056997	0.2575097	0.21357965	-0.11716032	0.2059598	-0.4286003	0.2360897	-0.45818996	-0.53155994	-0.4575901	-0.39106035	-0.3290701	-0.16913033	0.12908983	-0.15971994
2119	11758949_at	ASXL2	additional sex combs like 2 (Drosophila)	0.019850016	0.0425601	-0.066329956	0	0.22220016	-0.052109957	0.4011302	-0.27124	0.20686007	0.7899699	0.11456013	-0.09421992	0.19895005	0.05084014	0.3849101	0.09800005	0.14238	-0.065969944	0.18204021	0.30132008	0.3237002	0.66608	0.28075004	0.025320053	-0.14734983	0.04297018	0.38172007	-0.15826988	0.19066	-0.019739866	-0.060750008	0.44060993	-0.08390999	-0.17456985	-0.14243984	0.09822011	-0.07121992	-0.06709981	-0.15682983	-0.29112983	-0.105669975	-0.24176979	-0.17394996	-0.16195989	0.02820015	-0.08240986
2125	11743411_a_at	RBM25	RNA binding motif protein 25	0.19981003	-0.05954027	0.006059647	-0.35351038	-0.26544	0.50366974	-0.18186998	0.6551199	0.22544003	-0.1992302	-0.16394997	0.56806993	0.61441994	0.14998007	0.016629696	0.19819975	0.10607004	0.18824005	0.38344002	0.08557987	-0.057480335	0.06821966	0.20389986	0.2909398	0.33020973	-0.37279034	0	0.15185976	-0.07103014	0.17000961	-0.37989998	0.44418	-0.17948008	-0.19206	0.089049816	0.36144972	-0.48296022	0.33089972	-0.34483004	-0.3828001	-0.42279005	-0.38799	-0.007300377	-0.03420019	-0.14357996	-0.30627012
2129	11746173_a_at	DDHD1	DDHD domain containing 1	0.036880016	0.18375015	-0.03581977	0.076189995	-0.10801983	-0.10498977	-0.003839731	-0.14464974	0.4300804	0.4493904	0.11000013	0.065999985	0.19055033	0.026560307	0.69141006	0.26020002	0.19511032	0.006470203	0.2160101	0.11599016	0.6967001	-0.016679764	-0.17255974	-0.06987977	0.09929037	0.095430374	0.19940042	-0.06450987	-0.09839988	-0.14213967	0.065870285	0.27998018	0.21181011	-0.07932973	0	0.6071801	-0.4220798	-0.012819767	-0.32247972	-0.15939975	-0.23488975	-0.27024984	-0.087029696	-0.24561977	0.058240414	-0.32273984
2165	11743098_a_at	TARSL2	threonyl-tRNA synthetase-like 2	-0.3345704	0.046789646	-0.20767021	0.10200977	-0.2059803	0.3801298	-0.25819016	-0.20238018	-0.17385006	0.7553897	-0.051110268	0.033059597	0.2688098	0.30582	0.65374994	-0.08514023	0.14398003	0.041389942	1.0327697	0.35516977	0.118849754	0.6546998	0.057409763	0.3520298	0.1643796	0.8397498	-0.17814016	0.5956998	0.54475975	0.015129566	0.009579659	0.3889799	-0.16380024	0.09540987	-0.1760602	-0.24096012	-0.20859003	-0.0922904	-0.13004017	-0.047210217	-0.30110025	-0.29049015	-0.33440018	-0.014910221	-0.4800501	0.3725996
2169	11757039_a_at	XIAP	X-linked inhibitor of apoptosis	-0.08693004	0.15774012	-0.02605009	-0.076189995	0.018939972	0.12267017	-4.00E-04	-0.19245005	0.102350235	0.4147601	-0.024950027	0.09636021	0.28788996	0.11639023	0.09186983	0.4990101	0.0573802	0.5293102	0.18346024	0.3474102	0.18662024	0.1606102	0.6998601	0.002349854	-0.14963007	-0.24513006	0.061669827	-0.29251003	0	-0.06925988	0.13448	0.08210993	0.45885992	-0.034130096	-0.2776699	-0.04432988	-0.20677996	0.15718985	-0.41678	-0.17956996	0.26049995	-0.18827987	-0.36909986	-0.39433002	0.020579815	-0.5271299
2178	11720589_s_at	PHF21A	PHD finger protein 21A	0.28349972	0.15133	0.1599698	-0.088829994	0.048639774	0.08894968	-0.13767004	0.26012993	0.12558985	0.025370121	-0.004240036	-0.012989998	0.040339947	0.44967985	0.09224987	0.28947973	0.7231097	0.10035992	0.5047598	0.45054007	0.077990055	-0.25390005	-0.047850132	-0.111310005	0.3924098	-1.50E-04	0.019929886	0.111989975	0.09656	0.13092995	0.09719992	-0.6296201	-0.009540081	-0.030240059	-0.10121012	-0.33426	-0.34673023	0.027729988	-0.44302988	-0.25355005	-0.42815018	-0.3008399	-0.35016012	-0.27889013	-0.12646008	-0.3894601
2194	11725752_x_at	FBXW7	F-box and WD repeat domain containing 7	-0.019159794	-0.109779835	-0.066649914	0.13656998	0.5680003	-0.013000011	-0.015510082	0	-0.063519955	0.4863701	0.03886032	0.011360168	0.31471014	0.072160244	0.10244036	0.14732027	0.85446024	-0.001299858	-0.032889843	0.32506037	0.23058033	0.64155006	0.49861002	0.034120083	-0.08494997	-0.1577599	0.35176992	0.017990112	0.16136026	-0.03001976	0.20627022	-0.02838993	0.12729025	0.22279024	-0.03246975	0.050970078	-0.2713499	-0.06496	-0.3489499	-0.24020982	-0.33199978	-0.2294898	-0.17356992	-0.23701978	0.06558037	-0.028269768
2196	11723629_a_at	TAF1	TAF1 RNA polymerase II, TATA box binding protein (TBP)-associated factor, 250kDa	0.24920034	0.26292038	0.15161991	0.0239501	0.22231007	0.15318012	0.014009953	0.05830002	0.38432026	0.2431302	-0.010099888	-0.10378981	0.24139023	-0.004899979	0.5942402	0.54871035	0.24614	-0.04791975	0.17489004	0.33718014	-0.052239895	0.007019997	0.29380035	0.25159025	-0.006789684	0.08030033	-0.065700054	0.06882	0.13434029	-0.07684994	-0.03674984	0.5759001	-0.004699707	-0.064329624	-0.2365098	0.030900002	-0.07254982	-0.03941965	-0.21179008	-0.20865965	-0.113379955	-0.29417992	-0.12100983	-0.19460964	0.31436014	-0.34080982
2214	11736034_x_at	EXOSC2	exosome component 2	-0.040830135	0.021450043	-0.26883984	-0.19186974	0.32491016	0.22672987	-0.098939896	-0.005879879	0.024240017	-0.1045599	-0.056990147	0.118690014	0.56904984	0.19526005	0.7585001	0.56508017	0.26646996	0.59720993	0.49924994	0.21034002	0.32341003	0.82357025	0.20860004	0.18961	-0.12582016	-0.15580988	0.22024012	-0.12566996	-0.2648101	0.005270004	-0.14504004	0	0.13152981	-0.09074974	-0.15568018	0.42040014	-0.077690125	0.0640502	-0.066979885	-0.15881014	-0.09873009	0.035379887	-0.00466013	-0.25802994	0.07324982	-0.22237015
2223	11739086_x_at	MESDC2	mesoderm development candidate 2	0.009549618	0.4136896	0.032139778	0.26610994	0.35348988	0.047689915	-0.14988041	-0.15943003	-0.28075027	-0.022600174	-0.029459953	0.04265976	0.15597963	0.1577797	0.104409695	0.12804985	0.33879995	0.33177996	0.33387995	0.06989002	0.35586977	0.44475985	0.5623698	-0.047440052	-0.007260323	0	-0.28100014	0.005819798	-0.32329035	-0.108150005	0.37763977	0.1429596	0.20873976	0.003599644	0.018499851	0.19443989	-0.24444008	-0.01913023	-0.071780205	-0.12027025	-0.03259039	-0.13897038	0.06502962	-0.19874	-0.029230118	-0.18976021
2230	11746576_a_at	SMEK2	SMEK homolog 2, suppressor of mek1 (Dictyostelium)	-0.11971998	-0.27003002	-0.14065981	-0.40508986	-0.18335009	0.07517004	-0.13452005	-0.003920078	-0.008219719	1.1609402	0.09050989	-0.10154009	0.17982006	-0.13452005	0.38380003	-0.011339664	0.001379967	0.020950317	0.29484034	0.4577303	0.034389973	0.13719034	0.5129199	0.10933018	0.28691006	-0.0531497	0.052850246	-0.19569969	0.19136	0.009360313	0.072619915	0.09433031	0.16122007	0.08809996	0.025090218	-0.020149708	-0.22261	0.08264017	-0.42333984	-0.53500986	-0.31555986	-0.13746977	-0.046710014	-0.1105299	-0.2209897	-0.09104967
2241	11757598_s_at	SWAP70	SWAP switching B-cell complex 70kDa subunit	-0.013200045	0.72299004	-0.032280207	-0.06263018	-0.014030218	-0.07770014	-0.15543008	0.6115098	0.13278985	0.23894978	-0.14018011	0.14933991	-0.12288022	0.3857298	0.1612699	0.72791004	0.028509855	0.19876981	0.33642983	0.13437986	-0.1249702	0.42249966	0.37044	-0.051290035	0.123129845	-0.1731801	0.7245197	-0.12212014	0.2727399	0.034289837	0.036349773	0.36868	0.11136985	0.2161398	0	-0.006720066	-0.095210075	0.14299989	-0.14662004	-0.21106005	-0.18655014	-0.2979102	-0.1997602	-0.15663004	0.62734985	-0.053380013
2260	11722964_a_at	AMMECR1	Alport syndrome, mental retardation, midface hypoplasia and elliptocytosis chrom	-0.24083042	0.38507986	0.08714962	0	0.57264996	0.19990969	-0.005790234	-0.17301035	0.28415966	0.5048299	-0.014280319	0.21947002	0.34417963	0.2295599	0.21232986	0.24515963	0.28725958	-0.043970108	0.36779976	0.16486979	0.31267977	0.26259995	0.6496	-0.19114017	0.11261988	-0.17620039	0.14447975	-0.15178013	0.14077997	-0.07485008	0.1433196	0.6801796	0.2526698	-0.059870243	-0.13750029	-0.12596035	-0.28607035	-0.10898018	-0.07924032	-0.07420015	-0.4482503	-0.15225029	0.24990988	-0.14809036	0.004079819	-0.24088001
2274	11751972_a_at	ZNF638	zinc finger protein 638	0.4327097	-0.031670094	0.34405994	0.31646967	0.7122898	0.12565994	-0.0776701	0.096669674	-0.18982005	0.47987986	0	-0.08792019	0.5381398	0.29932976	0.7622199	0.2302599	0.4862399	0.62680006	0.37249994	0.20631981	0.25240993	0.42332983	0.012489796	-0.022140026	-0.120140076	-0.09397006	-0.16083002	0.015609741	0.11520004	-0.16389012	-0.03215027	0.28010988	-0.23070002	-0.25391006	-0.38808012	-0.12943006	0.14133978	-0.31419015	0.02764988	0.14884996	0.099619865	-0.063360214	-0.16161013	0.10066986	-0.17362022	-0.21683002
2281	11718574_at	SERBP1	SERPINE1 mRNA binding protein 1	0.016089916	0.1552496	0.039239883	-0.006160259	-0.001080036	0.26174974	0.058179855	0.09150982	-0.00507021	0.24973965	0.19447994	-0.020180225	0.43016958	0.33415985	0.41448975	0.2576499	0.27564	0.20873976	0.21703959	0.22076988	0.24870968	0.09423971	0.004669666	-0.079870224	0.2940097	0	-0.27607012	-0.077960014	-0.008640289	0.011219978	-0.19945002	0.19417	-0.01842022	0.5915499	0.032249928	-0.023690224	-0.09103012	0.122749805	-0.31123018	-0.23230028	-0.26291037	-0.057909966	-0.14743042	-0.07223034	-0.028390408	-0.06765032
2282	11759635_x_at	THOC2	THO complex 2	-0.005760193	0.006330013	-0.30253005	-0.06810999	-0.065270185	0.12268996	-0.09415007	0.18645	0.4440601	0.8031299	-0.18884015	0.24452996	0.1460998	-0.15214014	0.45256972	0.2262299	-0.06500006	0.35849977	0.34270978	0.25032997	-0.029489994	0.23478985	0.033249855	0.15577984	-0.030140162	0.002889872	0.50233006	0.09466982	-0.14794016	-0.08896017	-0.19417	0.20930982	0.05128002	0.19705987	-0.22928	0.25631	-0.087720156	0.19708991	-0.3292601	-0.30219007	-0.09486008	-0.37111998	-0.18946004	-0.20510006	0.09600997	-0.25134015
2359	11746456_x_at	GPR155	G protein-coupled receptor 155	-0.18288994	0.06740999	0.02421999	0.4337299	0.24498987	0.25754	0.17094994	-0.09492993	-0.025650024	0.2506299	0.09927988	-0.1184299	0.5841	0.017590046	0.8144901	0.5420599	0.47244	-0.09612012	0.4288299	0.36005998	0.60741997	0.002189875	0.022660017	-0.010440111	-0.06489992	0.15507007	0.23601007	-0.15189004	0.008080006	-0.10359001	0.08369994	-0.003920078	0	-0.10649991	-0.043750048	0.01767993	-0.20052004	-0.12097001	-0.22469997	-0.20709991	-0.13591003	-0.18621993	-0.19169998	-0.19872999	-0.054810047	0.07350993
2374	11747112_x_at	ZNF766	zinc finger protein 766	-0.34650993	-0.30740023	-0.065130234	0.111720085	0.18555975	0.04230976	0.004580021	0.059509754	-0.2490902	0.23562002	0.16879988	-0.07567024	0.26831007	0.06785011	0.4768901	0.16983986	0.09475994	0.14295006	-0.14161015	-0.119920254	0.6477699	0.5351801	0.47061968	0.24492979	0.3249297	0.23851013	-0.023960114	0.1669898	-0.03999996	0.4846301	-0.3075199	-0.06469011	0.13892984	0.03937006	0.012629986	0.014369965	-0.02477026	-0.16433	-0.2210002	-0.002850056	-0.24307013	-0.09897995	-0.112840176	0	-0.001780033	-0.22840023
2411	11721645_x_at	ARL1	ADP-ribosylation factor-like 1	-0.17486	-0.10880995	-0.10282016	-0.06724	0.036459923	-0.057529926	-0.09617996	-0.121880054	0.012809992	0.29709983	0.11480975	-0.20030999	0.13035989	-0.16040015	0.08707976	-0.027440071	-0.18338013	0.10935998	0.30035996	0.09397006	0.08100009	0.07120013	0.2682898	0.47701	0.32268977	0.15006995	0.9089501	-0.048290014	0.08879018	-0.064909935	-0.05876994	0.3493998	0.23189998	0.5420201	0.11695981	0.15390992	-0.50617003	0.5074198	-0.26594996	-0.39927006	0.108370066	-0.57963014	-0.21722007	-0.07155013	0.18184018	-0.23299003
2421	11751047_a_at	CASC4	cancer susceptibility candidate 4	0.48607016	0.27672005	0.38921022	0.08797026	0.41009045	0.24111032	0.12059021	-0.25857973	-0.2887497	0.9862604	0.05430031	-0.07747984	0.7438803	0.5624404	0.17670012	0.30265045	0.42562008	0.33010006	0.43556023	0.5359001	-0.27327967	6.60E-04	-0.35396957	0.05646038	-0.30710983	0.08688021	-0.21418	0.32944012	0.25335026	-0.03639984	-0.2633996	0.39823008	-0.21561956	-0.23858976	-0.23406982	-0.30896997	-0.21939993	-0.1259799	0.080470085	-0.17044973	-0.53386974	-0.31963968	-0.2497096	-0.14490986	-0.39405966	-0.15255976
2439	11762994_at	TRD@	T cell receptor delta locus	0.4288497	0.57791996	0.3987398	0.45225	0.56354	0.3236599	0.2006197	-0.18087006	0.19892979	0.1350298	0.054500103	-0.07021999	0.28255987	0.2802801	0.04646015	0.35956	0.3598299	0.2026	-0.105070114	0.27507973	-0.06327009	-0.046900272	-0.26343012	-0.011250019	-0.22034025	0	-0.33818007	0.11980009	-0.075099945	0.008039951	-0.039060116	0.21890974	0.059189796	0.12412977	-0.026239872	0.007689953	-0.06323004	-0.23123026	-0.21871996	0.18881989	-0.3646803	-0.28990984	-0.07609987	-0.027150154	0.09643984	-0.25286007
2457	11746468_a_at	DARS	aspartyl-tRNA synthetase	-0.06746006	0.39803004	0.1621499	0.26524997	0.13428998	0.03955984	0.048640013	-0.109669924	0.017740011	0.4772799	0.16850996	-0.1766901	-0.086600065	-0.01857996	0.06221986	0.14404988	0.06831002	0.044909954	-0.10772014	0.4997399	0.09430003	0.062109947	0.2349999	-0.18948007	-0.11299014	0.07637	0.79640985	-0.06717014	0.43733	-0.15160012	0.17486	0.39578986	0.002470017	-0.1637001	-0.05479002	0	-0.112210035	0.35619998	-0.104439974	-0.17572999	-0.2286601	-0.15976	-0.12296009	-0.13772011	0.118089914	-0.30492997
2470	11716027_at	SELT	selenoprotein T	0.07950997	0.0956099	0.06338	-0.08248997	0.4653902	0.16171002	0.082619905	-0.17406988	-0.077310085	0.2386899	0.014369965	-0.011600018	-0.16492009	0.21622992	0.21854019	0	0.19615984	0.077610016	0.11648989	0.09368992	0.106159925	0.5199399	0.39202023	0.92117023	-0.25177002	0.6571598	0.011039972	0.07335997	0.007149935	-0.16998005	-0.11599994	0.1610899	0.024580002	-0.050469875	-0.16981006	3.70E-04	-0.01244998	0.24550009	-0.030359983	-0.15594006	-0.04021001	-0.1010201	-0.21686006	-0.0950799	-0.15567994	-0.08207011
2512	11736242_at	ORMDL2	ORM1-like 2 (S. cerevisiae)	-0.13337994	0.002120018	0.16915035	0.054180145	-0.032599926	0.21165037	-0.27992964	0.17289019	0.078639984	-0.06636	-0.003109932	0.1627903	0.19361019	0.16398	0.7674103	0.3480301	0.53762007	0.17019033	0.3499303	0.5309901	0.018920422	0.20756006	0.4923501	0.65581036	0	-0.17090988	-0.069459915	-0.10700989	-0.44829988	0.21371031	-0.20501995	0.7002201	0.15992022	0.03142023	-0.005399704	-0.25929976	-0.026609898	0.05910015	-0.06047964	-0.095149994	-0.036329746	-0.060459614	-0.11190987	-0.032929897	-0.18730974	-0.13795996
2561	11724634_s_at	ABCB10	ATP-binding cassette, sub-family B (MDR/TAP), member 10	-0.20816994	0.44137	-0.1224699	-0.22064972	-0.27286005	0.041120052	0.05629015	-0.19370985	0.42980003	0.5378499	0.36022997	-0.0584898	0.17935991	0.1535902	-0.013939858	0.24858999	0.0877099	0.026500225	-0.12568998	0.21341991	0.1189003	-0.081579685	0.06364012	0.26363993	0.15762997	0.059930325	0.37049007	-0.03677988	0.10745001	0.15784025	-0.04862976	0.37783003	0.35608006	0.12820005	0.07715988	0.40467024	-0.085020065	-0.025209904	-0.25895977	-0.36347985	-0.05145979	-0.11814976	-0.16921997	-0.117409706	0.31704998	-0.21379995
2607	11745508_x_at	YY1AP1	YY1 associated protein 1	-0.24564028	0.22630978	0.1148901	0.10969019	-0.117899895	0.18579006	-0.04271984	0.13409996	0.11588001	-0.056190014	-0.33431005	0.19096994	0.21595001	0.17693996	-0.010260105	0.026679993	0.06134987	0.11295986	0.35868979	0.2332201	-0.057909966	-0.01515007	0.09371996	0.15974998	0.2325201	-0.30876017	0.13120985	-0.07659006	-0.10332012	0.36302996	0.21823978	0.42865992	0.15303993	-0.13153982	0.10310984	-0.16602993	-0.13781023	0.089369774	-0.031569958	-0.19067001	-0.24026012	-0.42167997	-0.20084	0.035809994	-0.14148998	-0.17063999
2619	11724280_a_at	ING3	inhibitor of growth family, member 3	-0.19964027	0.062039852	-0.054160118	0.3353696	0.2272296	0.13611984	0.22872972	-0.13664031	-0.1500001	0.42235994	0.008069992	0.1255598	0.4122796	0.12352991	0.06814003	0.012129784	0.4328599	0.14134979	0.076379776	0.34723997	0.086979866	0.42784977	-0.07008028	0.063489914	0.05444002	-0.18508029	0.21432972	0	0.25164986	-0.21508026	0.009339809	0.029789925	-0.088260174	0.07215977	-0.09098029	0.123600006	-0.07917023	-0.09272027	-0.2960801	-0.20716023	-0.09430027	-0.2684703	-0.1490202	-0.062110424	0.1635499	-0.1190002
2624	11721730_at	TMX3	thioredoxin-related transmembrane protein 3	0.10650015	0.13478017	-0.042999983	0.09651017	0.20528007	0.09525013	-0.00316	-0.04835987	0.3021202	0.05495	0.28619003	-0.010319948	0.18470001	0.36494017	0.39728022	0.71719027	0.17387009	-0.118690014	0.102430105	0.25702	0.48143005	0.02507019	0.80606985	0.20665002	-0.062699795	0	0.20701003	-0.11045003	0.14883018	-0.12338996	-0.045019865	-0.027709961	-0.021780014	-0.14257002	-0.17897987	0.35495996	-0.17596984	0.37970018	-0.19836998	-0.26386	-0.099730015	-0.2667799	-0.042289972	-0.1801598	-7.70E-04	-0.072589874
2637	11739613_x_at	CALML4	calmodulin-like 4	0.017409801	0.12439966	-0.004710197	-0.07378006	0.08513975	-0.094830036	0.20746994	-0.10612011	-0.044640064	0.2933898	0.3154497	-0.1044302	0.3572898	0.14497995	0.12770987	0.15723991	0.36527967	0.10618973	0.12119007	-0.06559992	0.1431899	0.41200972	-0.019659996	0.019549847	-0.029030323	0.16609001	0.16581011	-0.0784502	0.3252201	0.005129814	-0.10535002	0.59497976	0.16030979	-0.015310288	-0.04052019	0.012549877	-0.23932028	0.3308797	-0.26211023	-0.11468029	-0.25332022	-0.3347602	-0.09735012	-0.098670006	0.023600101	-0.023310184
2650	11736694_x_at	TRIM38	tripartite motif-containing 38	-0.15180016	0.12003994	-0.037430286	0.06887007	0.058239937	0.59257984	0	-0.06953001	0.048920155	0.32391977	0.22117996	-0.015950203	0.34023	0.36040974	0.46014977	0.20729971	0.35907984	0.1378398	0.51652	0.50165987	-0.09475994	-0.13306999	-0.12275028	-0.26179028	0.23584986	-0.24390984	-0.24620008	0.17935991	0.21940994	0.13555002	0.35961008	0.21034002	-0.16871023	0.17868996	0.009729862	-0.034270287	-0.14275026	-0.096869946	-0.1448102	-0.19263029	-0.34218025	-0.27048016	-0.18946028	0.041389942	-0.021630287	0.0430398
2659	11716199_x_at	UBE2Q2	ubiquitin-conjugating enzyme E2Q family member 2	-0.1524601	0.034169674	0.27869987	0.40587997	0.7013097	-0.24108028	-0.40056992	0.25550985	-0.17579031	0.6477399	0.30401993	-0.09466028	0.05668974	-0.17045021	-0.24681997	-0.08851004	-0.038030148	0.6040697	0.011650085	0.15549994	0.03334999	-0.2867403	0.6775198	-0.015810013	-0.066060066	0.38691998	0.50761986	0.26482964	0.24145985	-0.094739914	-0.11510992	0.32346964	0.38163996	0.33247995	-0.26562023	-0.07804012	0.14588976	0.50739	-0.11983013	0.21987009	0.07369995	0	-0.20464993	-0.006659985	-0.7076402	-0.07007027
2685	11721440_at	TOR1AIP1	torsin A interacting protein 1	-0.003989697	-0.35527992	0.51472044	0.28081036	-0.05644989	0.32197	-0.20178986	-0.032809734	-0.0436697	-0.111199856	0.08007002	-0.10551977	0.19845009	0.28200006	0.78782034	-0.07649994	0.1665101	0.26346016	0.36997032	0.57447004	0.0528903	-0.011899948	0.6483202	-0.25467968	0.3261404	0.13499022	-0.004759789	0.40658998	0.6209302	0	0.09503031	0.2581601	-0.056299686	-0.15442991	0.003280163	-0.039409637	-0.29482985	0.24704027	-0.05761957	-0.2679	-0.20740986	-0.2769599	-0.1880498	-0.25212002	-0.45818996	-0.05973959
2687	11751594_s_at	SFRS13A	splicing factor, arginine/serine-rich 13A	0.07789993	0.036030293	0.1040802	0.07824993	0.3415103	0.71605015	0.20962	0.019589901	-0.028569698	0.64008	0.3740101	0.18182993	0.2954502	0.25894022	0.15744019	0.13711023	0.29559994	0.1512599	0.2014203	0.26626015	-0.027659893	-0.119699955	0.12596989	-0.11044979	-0.003910065	0.15772009	-0.011650085	0.15568018	0.02132988	-0.007939816	0.037580013	0.4088502	0.01651001	-0.19744015	-0.24511003	-0.08741999	-0.037769794	-0.1651597	-0.12888002	-0.039330006	-0.12440014	-0.11783981	-0.025869846	0	-0.06753969	-0.05290985
2706	11736787_x_at	CATSPER2	cation channel, sperm associated 2	-0.28415966	0.008140087	0.14038038	0.17673016	0.30384016	0.033940315	-0.003789902	-0.19125986	0.12744999	-0.002089977	0	-0.13190985	0.5021701	0.20712042	0.81598043	0.0743103	0.05079031	0.24562025	-0.06665993	0.1892004	0.7421503	0.041180134	0.00439024	0.52468014	0.012710094	0.19312	-0.23428965	-0.018789768	-0.24811983	0.13294029	-0.24461985	0.01169014	0.11161041	0.40621042	-0.12874985	-0.075069904	0.0835104	-0.12191963	-0.08884001	-0.119999886	-0.24842978	-0.29820967	-0.14034986	-0.07897997	0.08025026	-0.5351498
2716	11722148_a_at	YTHDC2	YTH domain containing 2	0.18011999	0.18480992	0.053439856	-0.039090157	0.18690991	0.05088997	-0.034310102	0.21451998	0.16398	0.48494005	-0.09166002	0.024549961	0.119129896	0.025769949	0.46168995	0.31254983	0.09075999	0.03441	0.35256982	0.4095397	0.22336984	-0.11313009	0.22239995	0.44421005	0.035709858	-0.07244015	-0.029770136	-0.07512021	-0.03474021	0	-0.018140078	0.17333984	0.12598991	-0.07906008	-0.007889986	-0.07613015	-0.30411005	0.22936988	-0.2621801	-0.24900007	-0.25557017	-0.045510054	-0.24489999	-0.037180185	-0.10522008	-0.112890005
2723	11726715_a_at	DDX59	DEAD (Asp-Glu-Ala-Asp) box polypeptide 59	0.023419857	-0.001200199	0.27004004	0.12703991	0.27355003	0.22462988	0.11569977	0.16867971	0.02489996	0.16566992	0.47797966	0.13684988	0.5160599	0.22392988	0.21854973	-0.04137039	0.18525982	0.015899658	0.7402396	0.22416973	0.5293598	0.42770958	0.15543985	-0.028970242	0.0603199	0.24111986	-0.20832014	0.03824997	0.058429718	-0.035770416	-0.09648037	0.22882986	-0.02861023	-0.17342043	-0.08199024	-0.16937017	0	-0.11140013	-0.009330273	-0.18682003	-0.19688034	-0.2096901	-0.07570028	-0.045570374	-0.22153997	-0.05771017
2746	11731139_s_at	KLHL8	kelch-like 8 (Drosophila)	-0.26861	-0.14421034	-0.20045996	-0.23588037	-0.23987007	-0.44139004	-0.6392603	0.25243998	-0.13579035	0.057279587	0.5903697	-0.07444	0.005159855	-0.19287014	-0.049570084	0.55828	-0.04001999	0.13221979	0.076869965	-0.019520283	0.07189989	0.4475298	0.49765968	0.39291	0.6770797	0.3814497	0.41857004	0.018649578	0.4344697	-0.004150391	0.2834897	0.26639986	1.0932298	0.15822983	0.20219994	-0.051460266	-0.15450001	0.21857977	-0.32510042	-0.21705008	-0.19273996	-0.29977036	-0.020370007	-0.45234013	0.09369993	-0.12813997
2771	11751902_a_at	CDON	Cdon homolog (mouse)	0.120349884	0.18226004	0.23425007	-0.14714003	0.20339966	-0.14752007	-0.27485037	-0.19305992	0.010719776	0.70381975	0.03282976	-0.010570049	-0.124279976	0.010540009	0.07305002	-0.007610321	0	0.06167984	0.13528967	0.047579765	0.09183979	0.57573986	-0.03196001	0.116999626	-0.07090998	1.0940399	0.71176004	-0.09225035	0.44054985	0.2520399	-0.07582998	0.17465973	0.20249987	-0.00880003	0.055589676	0.3969798	-0.25764036	-0.025200367	-0.12268019	-0.3333702	-0.2988901	-0.14347029	0.063819885	-0.07858038	-0.053380013	-0.032649994
2773	11725251_a_at	PTPDC1	protein tyrosine phosphatase domain containing 1	-0.050770283	0.07771969	0.3193097	0.1709199	0.3248601	0.14381981	-0.1132803	-0.3269701	0.042580128	0.030169964	0.09460974	0.49947977	0.5403199	0.6486397	0.5364499	0.07144976	0.056280136	0.6115899	0.1572299	0.6709399	0.1800499	-0.07082987	-0.13535023	0.10122967	-0.10359001	0.24100971	-0.120379925	0.18352985	0.34375	-0.099430084	-0.049079895	-0.013040066	-0.15042019	-0.09835005	-0.25643015	-0.2189703	-0.068350315	-0.29590988	0.021140099	-0.16498995	-0.35543013	0.054120064	-0.24346018	-0.28485012	-0.43638992	0.042349815
2776	11736570_a_at	SLC39A14	solute carrier family 39 (zinc transporter), member 14	0.045749664	-0.16009998	0.20017004	1.0153599	-0.13916016	0.055679798	-0.30014992	-0.020979881	0.09454012	0.4292698	-0.21333027	0.1919198	0.17504978	0.10251999	-0.12800026	-0.20037031	0.31554985	0.107949734	0.36935997	0.13181973	-0.18184996	0.04073	0.5855799	0.30089998	-0.117090225	0.49307013	0.95249987	-0.042690277	0.32952976	-0.1627202	0.31048012	0.19216013	0.14301968	-0.087910175	-0.027050018	0.23918009	-0.31818008	0.17820978	0.23691988	-0.22721004	-0.13284016	-0.07152033	-0.06231022	-0.09784031	-0.025170326	-0.16302013
2815	11743389_s_at	PHTF2	putative homeodomain transcription factor 2	-0.13585997	0.52379036	-0.080869675	-0.25077963	0.2639804	0.067120075	0.08136034	-0.010929585	0.003070355	0.25243998	-0.025259972	0.07049036	0.25994015	0.22076035	-0.025749683	0.02728033	0.29351044	0.036200047	0.29148006	0.4748001	0.18256044	0.33331013	0.43550014	-0.01707983	-0.06782961	-0.041779995	0.43374014	-0.035069942	0.08740044	0.06657028	-0.07350969	0.10588026	0.14644003	0.009300232	0	-0.04344988	-0.36069965	-0.24606991	-0.08370972	-0.1196599	-0.3172698	-0.39384985	-0.31238985	-0.17757988	-0.049809933	0.22875023
2835	11748667_x_at	SDCCAG8	serologically defined colon cancer antigen 8	0.113349915	0.14199972	-0.03722	-0.13107014	0.06380987	0.05546999	-0.18130016	-0.09536028	1.0008397	0.059149742	-0.054670334	0.09871006	0.11919975	0.86232996	-0.002530098	0.18602991	0.17208004	-0.027309895	0.21352005	0.53478	-0.32230997	-0.110740185	-0.06601	0.03173971	0.16790009	0.17348003	0.120919704	0.09608984	-0.006780148	-0.02123022	0.051879883	0.15466976	0.10997009	-0.11515999	0.2164197	0.04602003	-0.2070303	5.10E-04	0	-0.20140028	-0.17265034	-0.09490013	-0.28371	-0.023310184	-0.74682	-0.15360022
2840	11741959_x_at	IL6R	interleukin 6 receptor	0.042490005	0.016780376	0.41550016	0.08432007	0.16492033	0.4208603	0.22371006	0.038030148	-0.09854984	-0.004069805	0.2794304	-0.10395002	0.5784302	0.056910038	0.11525011	0.046250343	0.47841024	0.08868027	0.06305027	0.50349	0.1047101	0	-0.041969776	-0.22427988	0.27631998	-0.15850973	0.10151005	0.1418004	0.19419003	-0.005379677	-0.09416962	-0.004169941	-0.072239876	-0.0584898	-0.20926976	-0.102939606	0.050740242	-0.045349598	0.32596016	-0.30536985	-0.34504986	-0.06790972	-0.08094978	-0.40593982	-0.3043499	0.12250042
2842	11720555_a_at	TSEN15	tRNA splicing endonuclease 15 homolog (S. cerevisiae)	0.040489912	0.18749976	0.18048978	-0.016100168	-0.032360077	0.45399976	0.114029884	-0.14540005	0.28574014	0.29936004	0	-0.01240015	0.5794499	0.022959948	0.39887977	0.41319966	0.059459925	-0.040800095	0.112099886	0.17620969	0.8717401	0.04470992	0.033529997	-0.015789986	0.17328	0.044229984	0.030689955	0.108579874	-0.09933019	-0.025960207	-0.002230167	-0.2500801	0.13076997	-0.06531	0.008430004	0.19023967	-0.057850122	-0.15947008	-0.2985201	-0.21868014	-0.3361702	-0.16161013	-0.08937001	-0.16947007	0.15982985	-0.20436001
2880	11750860_a_at	CMAH	cytidine monophosphate-N-acetylneuraminic acid hydroxylase (CMP-N-acetylneuramin	0.1953299	0.6034398	0.20677996	-0.01417017	0.59989977	-0.21487999	-0.15095997	0.15666986	0.021979809	0.19348001	0.22799993	0.03699994	-0.08403015	0.116999865	0.012399912	0.19756985	0.27167988	-0.12135005	0	0.06504989	-6.60E-04	0.41758013	0.16119003	0.015130043	-0.004790068	-0.09554005	0.38030982	0.50268984	0.50046015	-0.17688012	-0.20604014	0.51520014	-0.06353998	-0.027060032	0.37185	0.34503984	0.3606398	-0.13213015	-0.056869984	-0.12982011	-0.23151016	-0.19476008	-0.18411016	-0.27713013	-0.10095	-7.40E-04
2886	11761400_at	MKI67IP	MKI67 (FHA domain) interacting nucleolar phosphoprotein	0.10746002	0.010739803	0.016409874	-0.011049748	-0.030920029	0.8221698	0.009520054	-0.10261011	-0.010059834	0.15887022	-0.042270184	-0.02549982	0.35300016	0.4648199	0.47974014	0.05496025	0.52586985	-0.1328702	0.2632799	0.44897985	0.10004997	0	0.23596	-0.37958002	0.26541996	-0.26522017	0.004620075	0.033040047	-0.2698698	-0.011399746	-0.10061979	-0.08187008	0.34755993	0.15545988	-0.05032015	0.026070118	0.0324502	-0.25528002	-0.1120801	-0.11035013	-0.19325018	0.07462978	-0.12177992	-0.41902018	-0.045410156	-0.077849865
2904	11739049_at	ACPP	acid phosphatase, prostate	0.64948034	0.6363101	0.47707987	0.28681993	0.85006	0.09003019	0.11610031	0.034190178	0.28411007	0.45033026	0.10256004	-0.044260025	0.6069803	0.35379028	-0.005509853	0.3433199	0.09740019	-0.04167986	0.13206005	0.102479935	0.34778023	0.023200035	-0.020040035	-0.001509666	-0.011009693	-0.056129932	-0.16390991	0.019440174	-0.07115984	-0.042490005	-0.06014967	0.15561008	0	-7.80E-04	-0.056519985	-0.025379658	-0.035160065	0.059649944	-0.024139881	0.005110264	0.14955997	-0.014879704	-0.11350012	0.005520344	0.04501009	-0.23445988
2955	11726366_s_at	ERICH1	glutamate-rich 1	0.002629995	0.49823022	0.05032015	0.38636994	0.13915014	0.18471003	0.45520997	0.033470154	0.035099983	-0.07470989	-0.06724	-0.11436987	0.5654099	0.10530019	9.40E-04	0.25527	0.3250401	0.21086001	0.31253004	0.12147999	0.119539976	0.054670095	0.11888003	0.46398997	-0.066949844	-0.15781999	0.16717005	-0.13050985	0.07436013	-0.048609972	0.15446997	-0.005349875	-0.013079882	-0.115639925	-0.045379877	0.12277007	-5.10E-04	-0.098039865	0	-0.17085981	-0.21316981	-0.21633983	-0.03892994	-0.14073992	0.06909013	-0.060879946
2956	11740007_at	POLR3G	polymerase (RNA) III (DNA directed) polypeptide G (32kD)	0.04693985	0.43668008	0.16807985	0.15226984	0.28292966	-0.02847004	0.20135999	-0.17349005	0.25540996	0.60898995	0.23871994	0.12823987	0.3932097	0.07568979	0.46726966	0.2579	-0.10084009	0.14864993	0.16454983	-0.05985999	0.25882983	0.067770004	0.32529998	-0.23544002	-0.040970087	-0.13078022	-0.049030066	0.061499834	0.08996987	-0.006170034	-0.084750175	0.087329865	0.041449785	-0.003950119	0.15117979	0.038100004	-0.06519008	-0.04286003	-0.027930021	-0.12606001	-0.19471002	-0.18169022	0	-0.16660023	-0.028609991	-0.040500164
2968	11724806_s_at	CIR1	corepressor interacting with RBPJ, 1	-0.17385006	-0.25756025	0.088479996	0.08270979	-0.22395992	0.16344976	-0.34184027	-0.061450005	0.27318	0.34924984	0.15292978	0.30791998	0.60761976	0.25523996	0.5315299	0.021579742	0.48319006	0.15172005	0.2933998	0.17705011	-0.10725021	0.20168972	0.32529974	-0.5495901	0.17293978	0.70434	0.67554	0.6481199	0.50979996	-5.80E-04	-0.13933992	0.086410046	0.021840096	-0.16282988	-0.23358011	-0.3926401	-0.17459011	-0.104860306	0.08296013	-0.29689026	-0.18148994	-0.17041016	-0.27451992	-0.062220097	-0.26907015	-0.22246027
2982	11759759_s_at	CCNL1	cyclin L1	0.26035	-0.096050024	-0.002599955	0.0754199	0.10917997	0.12083006	0.05402994	0.041510105	0.09332991	0.1292901	0.12861013	-0.05666995	0.033499956	0.1798501	0.15232992	-0.07808995	0.086570024	0.4131701	0.19944	0.31699014	0.36721992	0.33143997	0.23698997	-0.048569918	0.015880108	0.08032012	0.23939013	-0.07398009	0.64944005	-0.031509876	-0.03576994	0.171	-0.13746	-0.13068008	0.004090071	-0.13371992	-0.06107998	0	-0.15947008	-0.1161499	-0.20232987	-0.15196991	-0.12788987	-0.1382699	0.02763009	-0.13645005
2984	11742864_at	RLF	rearranged L-myc fusion	0.23575974	-0.24251986	0.40488005	-0.34445	0.03544998	0.21228981	-0.15399027	-0.08000994	-0.06046009	0.3148799	0.3297801	0.17087984	0.12224007	0.42319012	0.2087698	0	0.41918993	0.06380987	0.22219992	0.25927973	-0.1072402	0.17679977	-0.21222019	0.21926975	0.46331978	-0.03369999	0.21919012	0.28325987	0.37669992	-0.12819004	-0.004680157	0.29979992	0.012060165	0.020020008	0.6200299	-0.61799	-0.34942007	-0.11019993	-0.09699011	-0.10358	-0.25673008	-0.31895018	-0.22333002	-0.095700264	-0.015580177	-0.18923998
2986	11723399_at	ALPK2	alpha-kinase 2	0.37585974	0.60031986	0.48375988	0.4997697	0.23066998	0.34639978	0.047780037	-0.022840023	0.1714096	-0.033030033	-0.21014023	-0.033880234	0.24492979	0.14899969	0.10296965	0.36413002	0.62223005	0.14525986	0.35969973	0.011209965	0.11625004	0.19086981	-0.08962011	0.04779005	-0.2045803	-0.12403011	-0.15945005	-0.16238022	-0.12399006	0.24221992	0.019309998	0.08784962	0.067009926	0	-0.010240078	-0.21639013	-0.018050194	-0.11242008	-0.012619972	0.18939972	-0.30832005	-0.016139984	-0.038430214	0.008189678	0.026309967	-0.13138008
2993	11750374_a_at	RAPGEF6	Rap guanine nucleotide exchange factor (GEF) 6	0.085289955	-0.086600065	0.05633974	0.02012968	0.44351006	-0.041350126	0	0.1322999	-0.20281005	0.38200998	0.008049965	-0.11549997	0.44910002	0.1058197	0.21547985	0.11344004	0.07487011	0.13398981	0.23129988	0.43789005	0.1314497	0.5065398	0.51499987	0.4815998	-0.26256013	0.022389889	0.19385004	-0.1167202	0.063280106	0.014949799	-0.2055502	0.2718997	-0.05159998	-0.19681	0.009699822	-0.10459018	-0.050410032	0.55710983	-0.021430016	-0.14844012	-0.022260189	-0.27976012	-0.094089985	-0.06779003	-0.20336008	-0.07430005
3014	11743519_at	DIDO1	death inducer-obliterator 1	-0.0436697	0.17088032	0.18085003	0.17576027	-0.1912098	0.17499018	0.16858006	-0.040469646	-0.096259594	0.049550056	0.12865019	-0.018989563	-0.05807972	-0.24487972	0.3325901	0.039330006	0.07937002	0.004780293	0.06119013	0.009610176	0.13246012	0.29203033	0.42532015	0.32971	0.17252016	0.35301018	-0.039979935	-0.077029705	-0.08797979	-0.11932993	-0.08390999	0.15388012	0.27436018	0.05215025	0.45370007	-0.031769753	-0.11137962	0	-0.27966976	-0.02178955	0.05926037	0.08797026	-0.020909786	-0.3298397	-0.015979767	-0.20207977
3038	11739241_a_at	SDCCAG1	serologically defined colon cancer antigen 1	0.17931032	-0.04708004	-0.09554982	0.54138994	0.037020206	0.20357037	-0.03341961	0.18193007	-0.072809935	0.36096	0.24997997	0.43128014	0.34808016	0.21612024	0.44715023	-0.021339893	0.056790352	0.12927008	0.11871004	0.23424006	-0.14525986	0.15742016	0.005800247	0.025259972	0.22887993	-0.059539795	0.27775002	0.5181904	0.32904005	-0.06148982	-0.2180798	0.49185038	-0.08867979	-0.041490078	-0.09867978	-0.08693981	-0.3269899	0.056060314	-0.08788991	-0.28805995	-0.22615981	0.19519997	-0.16406989	0.010580063	-0.36691976	-0.016959667
3064	11728315_at	ZNF148	zinc finger protein 148	-0.17843986	-0.12621999	-0.15192986	-0.06288004	-0.049960136	0.07913017	-0.2697599	-0.11397004	0.026040077	0.18986988	0.103869915	-0.13937998	-9.01E-05	0.15689993	0.36703014	-0.0583601	0.19542027	0.051849842	0.12602997	0.046830177	0.24955988	0.19454002	1.2474298	0.00744009	-0.025589943	0.8144202	0.15980005	0.04096985	0.3635502	0.0711298	-0.04091978	0.03358984	0.014810085	0.1366601	-0.20128989	0.16081	-0.1888299	0.7483001	0.016200066	-0.38225007	-0.09915018	-0.048309803	-0.18273997	0.12010002	-0.06898975	-0.32908988
3155	11732303_a_at	CREB1	cAMP responsive element binding protein 1	0.03364992	0.09551954	0.21718979	-0.022410393	-0.02025032	0.17623997	0.08709955	-0.07549	-0.013230324	0.17087984	-0.06347036	-0.09583044	0.41851997	0.16939974	0.3778696	0.10874987	0.46385956	0.41257954	0.22818995	-0.025320053	0.2598896	0.039519787	0.76701975	-0.21667027	-0.16157031	0.25731993	0.04535961	-0.03368044	0.48984957	0.063549995	0.01157999	0.10741997	-0.100040436	-0.14217019	-0.14352012	-7.10E-04	-0.06804037	0.16553974	-0.17559028	-0.037510395	0.010089874	-0.22027016	-0.1843903	-0.09279013	-0.16741014	-0.1607902
3168	11721105_s_at	RAB3GAP1	RAB3 GTPase activating protein subunit 1 (catalytic)	0.23313999	0.1988697	-0.08397007	0.16777992	0.07304978	0.2848301	0.052069902	0.2667098	0.09047985	-0.003410101	-0.051400185	-0.042110205	-0.07394004	0.22114992	0.14144993	0.079509735	0.3224101	-0.02441001	0.7730398	0.44799995	0.11373997	0.07788992	0.04412985	-0.021150112	0.25432968	-0.22498012	0.28052998	-0.05288005	0.12128973	-0.06664014	0.19307995	-0.1031301	0.006539822	0.19654989	-0.102590084	0.18986988	-0.18780017	0.39173985	-0.0571301	-0.24413013	-0.19054008	-0.22280002	-0.1221602	-0.07005	-0.036410093	-0.10019016
3200	11757824_s_at	RGL1	ral guanine nucleotide dissociation stimulator-like 1	0.29339027	-0.15735006	0.23865032	-0.06869984	-0.06770992	0.5894103	0.23080015	0.05653	-0.08797979	0.123140335	0.14659023	-0.07612991	0.05479002	0.37970018	0.14443016	0.23955011	-0.015029907	0.0413599	0.06867027	0.22109032	0	0.20843029	-0.029929638	-0.13718987	-0.014760017	-0.115719795	0.6448302	0.041399956	0.30531025	-0.16935968	0.049550056	0.026550293	0.103030205	-0.095719814	-0.008140087	0.2639103	0.15280008	0.10848999	-0.12735987	-0.047869682	-0.1890297	-0.4974699	-0.18957996	-0.27315998	-0.16489983	-0.039299965
3208	11752712_a_at	C14orf145	chromosome 14 open reading frame 145	0.15337992	0.23235989	0.20242023	-0.1086297	0.2413702	0.26072025	0.27299023	-0.002880096	0.14847994	0.32391024	0.43307018	0.053009987	0.19941998	0.10790014	0.48558998	-0.069459915	0.40046024	0.12026024	0.048009872	0.10334015	0.21785021	-0.049739838	-0.18711996	0.14821005	0.16769028	0.014210224	0.07145023	0.43963003	-0.14730978	-0.058370113	-0.16610003	0.3083601	-0.16511011	-0.024869919	0.035660267	-0.19820976	-0.058199883	-0.26154995	-0.14776993	-0.15931988	-0.35798	-0.1854701	-0.05234003	-0.11531973	-0.23304987	0.001369953
3231	11758288_s_at	C1orf25	chromosome 1 open reading frame 25	-0.020220041	-0.04498005	0.04624009	0.03133011	0.05626011	0.3802402	-0.15619993	0.30694008	0.7783401	-0.25451994	-0.06921005	-0.082319975	0.17379999	0.3767898	0.54647994	0.38350987	0.32383013	0.25678992	0.0653801	0.35147023	-0.023180008	-0.069129944	0.06146002	0.38945985	0.3665402	-0.11667991	-0.03425002	0.030030012	-0.017080069	0.36680007	0	0.07244992	-0.057689905	0.03527999	-0.17610002	-0.085669994	-0.20703006	0.23323011	-0.055599928	-0.15405989	-0.10957003	0.024640083	-0.18627	0.22990012	-0.005709887	-0.18904996
3286	11721949_s_at	RAB3GAP2	RAB3 GTPase activating protein subunit 2 (non-catalytic)	-0.041160107	-0.03138995	-0.07989001	-0.13957	-0.14695	0.093219995	-0.06620002	0.06918001	0.32111	0.18013	0.009569883	0.058609962	0.56921005	0.28825998	0.17640996	0.35203004	-0.033640146	0.26285005	0.039919853	0.34346986	-4.70E-04	-0.017090082	0.025549889	0.21486998	0.10697985	-0.06081009	0.20256996	0.036579847	0.046159983	0.07130003	-0.06856012	0.16352987	0.013579845	-0.057470083	0	0.079540014	-0.21870995	0.22467995	-0.13823009	-0.15222001	-0.24903011	-0.18245006	-0.13481998	-0.15901017	-0.0650301	-0.29873013
3301	11721058_a_at	ZNF189	zinc finger protein 189	-0.035209894	0.06380987	-0.23571992	0.051350117	0.23761988	0.030910015	0.03537011	-0.09327984	0.004430056	0.31886005	0.093960285	-0.18558002	0.050220013	-0.06301999	0.001940012	0.049659967	0.13007021	0.09264994	0.009649992	0.13655996	0.07552004	-0.16525984	0.7509899	0.22207022	-0.020900011	0.04040003	-0.025409937	-0.098670006	0.09342003	-0.08745003	0.14442015	-0.043869972	0.6117401	-0.08553004	0.07960987	0.17016983	-0.038429976	0.15089989	-0.5627699	-0.28646994	-0.14312983	-0.057329893	-0.039109945	-0.21363997	0.1077199	-0.061319828
3336	11719570_at	RCHY1	ring finger and CHY zinc finger domain containing 1	0.028820038	0.030640125	0.09477997	0.25522995	0.10470009	0.12958002	-0.031939983	-0.014309883	0.0136199	0.014140129	0.11359978	-0.09180021	0.045189857	-0.050799847	-0.084879875	0.15801	0.9117198	-0.002329826	0.14540005	0.2070899	0.11546993	0.39924002	0.56483984	0.003369808	-0.13978004	0.015069962	0.14642	-0.102540016	-0.1215601	-0.10530996	0.11570978	0.15458012	0.23358011	-2.90E-04	-0.023419857	0.37747002	-0.11439991	0.19086981	-0.1976099	-0.027460098	0.044320107	-0.020750046	-0.06797981	-0.1832099	0.096000195	-0.19022012
3378	11732312_a_at	ANKRD13C	ankyrin repeat domain 13C	-0.122889996	0.0780499	-0.06476998	0.11364007	-0.12322998	0	0.03772998	0.02218008	-0.004909992	0.41059017	-0.16611004	0.003479958	-0.015889883	0.07876992	0.10399008	0.2248702	0.018520117	0.04869008	0.0875299	0.42737007	0.13706994	0.07446003	0.49186993	0.007179976	-0.14627004	-0.114880085	0.3400998	-0.03364992	0.27045012	0.006609917	-0.011569977	0.09625006	0.17946005	0.41268015	-0.13846993	-0.003890038	-0.26478004	0.08617997	-0.2464199	-0.1398499	-0.07052994	-0.32370996	-0.24646997	-0.24954009	0.015249968	-0.121390104
3399	11717778_at	USP15	ubiquitin specific peptidase 15	-0.026979923	0.119179964	-0.027339935	-0.039390087	-0.029089928	0.014849901	0.13779998	-0.0401299	0.004719973	-0.002530098	0.0025599	-0.116379976	0.33467984	-0.08985996	0.32244992	0.2658298	0.23438	0.09952998	0.001790047	0.08969998	0.20167994	0.025020123	0.28399014	0.26707006	-0.023479939	-0.14575005	0.22814012	-0.25506997	-0.04086995	0.012459993	0.032490015	0.25364995	0	0.09960008	0.09941006	0.16239	-0.14956999	0.112920046	-0.30986	-0.07988	-0.09200001	4.00E-04	-0.058130026	-0.015049934	0.021340132	-0.29179
3434	11757749_s_at	ARNT	aryl hydrocarbon receptor nuclear translocator	0.03603983	0.044640064	-0.17781019	0.023310184	0.04971981	0.108700275	-0.17151976	-0.20270014	0.21383	0.20109987	0.013110161	-0.11868	-0.029220104	-0.042019844	0	0.07376003	-0.13164997	0.0415802	0.4505	0.40276003	0.06842995	0.30705023	0.2958002	0.2766099	-0.03331995	-0.0890398	0.21256018	-0.036660194	0.4266901	-0.08842993	0.054130077	0.16840982	0.03237009	-0.13444996	-0.12354994	0.2599802	-0.34565973	0.086269855	-0.39009	-0.45622015	-0.2751999	-0.3949299	-0.09259987	0	-0.007619858	-0.10993004
3436	11762872_at	BAGE	B melanoma antigen	-0.019390106	0.16589975	0.110839844	0.22858	0.08533001	0.17968988	-0.054160118	-0.39126015	0.01831007	-0.018249989	0.045599937	0.04253006	0.76865005	0.40703964	0.63734007	0.5767598	0.32399988	0.17137003	0.06202984	0.12152004	0.44455004	0.20098972	0.1765399	-0.07638025	-0.011850357	0	0.050930023	-0.001460075	-0.056980133	-0.005949974	-0.016590118	0.12503004	-0.02218008	-0.006400108	0.010269642	0.14876986	-0.104720116	-0.23115015	-0.072160244	-0.03656006	-0.036280155	-0.032269955	0.010159969	-0.038740158	0.10227966	-0.080310345
3453	11721941_x_at	CYP3A5	cytochrome P450, family 3, subfamily A, polypeptide 5	0.15113997	-0.0843699	0.004040003	0.08293009	0.3235302	0.054090023	-0.082099915	-0.060169935	0.15476012	0.18412018	-0.004649878	-0.013229847	0.74864006	0.23893023	1.0528502	0.07402015	-0.06296992	0.15954995	0.18025017	0.21583986	0.08200002	0.29048014	0.060520172	-0.013309956	0.05697012	-0.04674983	-0.17716002	0.016299963	-0.059739828	0.11892009	-0.15215993	0.106570005	0.15311003	0.004170179	-0.023439884	0.13062	0	-0.23699999	-0.13170981	-0.20134997	-0.015139818	-0.14790988	-0.1391499	-0.08335996	0.08196998	-0.16838002
3458	11758813_x_at	MED21	mediator complex subunit 21	0.06695008	0.07948995	-0.056900024	0.044689894	-0.22746992	0.008660078	-0.043800116	0.10425997	0.23123002	0.06985998	0.14145994	0.25239992	0.71483016	0.2246499	0.35565996	0.21020985	0.19482994	-0.012609959	0.33329988	0.08333993	0.27418995	-0.09361005	-0.002570152	0.033040047	-0.009649992	-0.17874002	-0.11206007	0.032490015	0.01918006	0.13894987	0.015330076	0.28514004	0	-0.002570152	0.094419956	-0.061259985	-0.20398998	0.29133987	-0.18305993	-0.08877993	-0.12751007	-0.15011	-0.11833	-0.030879974	-0.110170126	-0.25204015
3461	11718189_at	FOXJ2	forkhead box J2	0.039079905	-0.002470017	0.15686989	0.06511998	0	-0.12707996	-0.23569012	-0.12901998	-0.22505999	0.09857988	-0.12239003	-0.11900997	0.2497201	0.107679844	-0.16483998	0.2017498	0.43920994	0.08589983	0.32982016	-0.042220116	0.30192995	0.55341005	0.27109003	0.029200077	-0.26626992	-0.01286006	0.21495008	-0.20490003	0.075479984	-0.10039997	0.09888983	0.41648006	0.36885023	-0.34407997	-0.14648008	0.037139893	0.11746979	0.18276024	-0.10003996	0.09756994	-0.10718989	0.17869997	-0.2551899	-0.15883994	-0.17587996	-0.26220012
3537	11754722_s_at	PI4K2B	phosphatidylinositol 4-kinase type 2 beta	-0.35996008	-0.16874981	-0.03724003	0.0510602	-0.060500145	0.025120258	-0.041729927	0.09180021	0.08350992	0.36318016	0.004380226	-0.28251982	-0.097249985	-0.23421001	-0.00951004	0.39591026	0.18445015	0.18121004	0.048330307	0.5662999	-0.026350021	-0.008090019	0.58496	-0.16646004	-0.14939976	0.0476799	0.16176987	-0.037250042	0.007019997	0.006410122	0.18448019	0.1384201	0.114170074	0.08666992	0.24107027	0.54499006	0.079080105	0.2555399	-0.06346989	-0.21920013	-0.013740063	-0.49518013	-0.16219997	-0.088279724	-0.013400078	0.011450291
3538	11722541_a_at	HIVEP2	human immunodeficiency virus type I enhancer binding protein 2	0.09265995	0.24824	0.42193985	0.49012995	0.41393995	0.05302	-0.23858976	-0.077819824	0.23330021	0.0866003	-0.18518972	-0.005189896	0.048600197	0.017479897	-0.016319752	-0.1291399	0.29885006	0.04705	0.1493702	0.16491032	0.10279989	0.003600121	0	-0.026770115	0.009290218	0.083090305	-0.15427971	0.0514102	0.0021801	-0.07144976	0.020100117	0.19138002	-0.05017996	-0.102620125	-0.06170988	0.13265991	0.15631008	-0.12755013	-0.1869297	0.033150196	-0.12615013	-0.38773012	-0.16649008	-0.022019863	-0.1342597	2.20E-04
3553	11759831_x_at	MLL5	myeloid/lymphoid or mixed-lineage leukemia 5 (trithorax homolog, Drosophila)	0.18877983	0.18668985	0.2711501	0.11629009	-0.108910084	0.14242029	-0.10373974	0.10477018	-0.07914972	0.39187002	-0.3963499	0.6554699	0.10274029	0.37108994	0.2853899	0.09095001	0.3281002	0.12513018	0.5437503	0.20832014	0.084750175	0.15234995	0.4600401	0.42764997	-0.010900021	0.024139881	0.42004013	0.28250027	0.30445004	-0.13322973	-0.16814995	-0.08370972	-0.17347002	0.15781021	-0.13757992	-0.24267006	-0.32616997	-0.18966007	0.18235016	-0.26612997	-0.15142012	-0.10896015	-0.065760136	-0.047830105	-0.089300156	-0.046329975
3559	11738346_at	ZNF713	zinc finger protein 713	-0.11529994	-0.0567801	0.26455998	-0.021610022	0.08312988	-0.029129982	-0.12061	-0.15057015	0.21415997	0.37418985	0.22644997	-0.017529964	0.64322996	0.014039993	0.51474	0.38588	-0.11355996	0.72390985	0.24331999	0.26064992	0.12764001	0.04095006	0.14777994	-0.051510096	0.25635004	0	0.09017992	0.2953	-0.06455994	0.18488002	-0.024240017	-0.03310013	0.31391	0.2400999	-0.008880138	0.08382988	-0.17132998	-0.037990093	-0.1180501	-0.11716008	-0.08143997	-0.13711	0.016330004	-0.012150049	0.098890066	-0.15402007
3568	11722762_a_at	GATA2	GATA binding protein 2	0.4183302	0.2627802	0.23659039	0.46986008	0.27888012	-0.09445	-0.26208973	-0.18999958	0.18010044	0.010110378	-0.027349949	0.008500099	0.16015005	0.21954012	0.7260604	-0.003379822	0.45297003	0.15244007	0.041190147	-0.04041958	0.3401904	0.09368038	-0.16272974	-0.19666958	0.067090034	0.38149023	0	0.2543602	0.16815042	-0.044099808	-0.09125996	0.061300278	0.34639025	-0.23984957	-0.25989962	0.036690235	0.29381037	-0.1826396	-0.019209862	-0.04690981	0.023700237	0.02630043	-0.096539974	-0.12907982	-0.14691973	-0.26202965
3579	11722096_a_at	EIF4ENIF1	eukaryotic translation initiation factor 4E nuclear import factor 1	0.12420988	0.20159006	0.21830034	0.13149023	0.5824299	0.11507034	-0.16603994	0.40995026	0.14952993	-0.056540012	-0.25400972	0.007160187	0.43375015	0.09057999	0.058909893	0.27091026	0.30997992	0.07519007	0.14073992	0.18025017	-0.066380024	-0.09218979	-0.28087997	0.037290096	0.20085001	-0.29003	-0.36216974	0.069000244	-0.28529978	0.06391001	0.024130344	0.36893034	-0.20571995	-0.18380976	-0.032390118	0.18021011	0.1834302	-0.24084997	0.038650036	0.014980316	-0.2688799	-0.14489985	-0.12925005	-0.03710985	0	-0.11873007
3585	11717840_at	ETNK1	ethanolamine kinase 1	-0.106189966	-0.081009865	-0.097029924	0.062210083	-0.10918999	0.061320066	-0.028859854	0.024460077	0.052969933	0.27633	0.018970013	0	-0.046030045	-0.18961	-0.006379843	0.09475994	0.014160156	0.1436801	0.14415002	-0.057139874	0.4964602	0.25591993	0.32311988	0.23469996	0.05279994	-0.27360988	0.11954999	-0.16364002	-0.046759844	0.009979963	0.101720095	-0.03576994	0.075479984	0.06010008	0.075920105	0.6085398	-0.33079004	0.016989946	-0.34738994	-0.21321988	-0.10328007	-0.3784399	-0.18551993	-0.115370035	0.25268006	-0.18474984
3592	11728530_a_at	BLNK	B-cell linker	-0.11652994	0.16359997	0.027450085	-0.093129635	0.21914005	0.037529945	0.16708994	-0.29736996	0.11710024	-0.042479992	0.05756998	-0.03399992	0.2722602	0.18647003	0.11296034	0.18585014	0.27976036	-0.049669743	0.25813007	0.046030045	0.49653006	-0.06278992	0.13682032	0.3495102	0.31057024	-0.25179982	-0.044419765	0.14479017	-0.14276981	-0.044239998	0.17870998	0.3154602	-0.02862978	0.45341015	0.26861	0.15215015	-0.100379944	-0.047929764	-0.100140095	-0.093539715	-0.2949698	-0.2858398	-0.058969975	0.09326029	-0.04144001	-0.10052967
3642	11760211_at	CD48	CD48 molecule	0.09322977	0.35620975	0.025489807	0.14912987	0.051650047	0.10997009	-0.08127022	0.0950799	0.14289999	0.26493979	0.049610138	-0.062099934	0.35782003	-0.12538004	0.07234001	0.38020992	0.45042992	-0.015930176	0.049109936	0.19471979	0.28451014	0.15955019	-0.29149008	-0.064340115	-0.016330242	-0.14530993	0.22794008	-0.104450226	-0.18303013	-0.060709953	0.11765003	0.1928401	0.15013981	-0.03143978	0	0.43329	0.014070034	-0.2954998	-0.002319813	-0.035429955	-0.17305994	-0.47073984	-0.01240015	-0.09560013	0.12970018	-0.14758015
3667	11742195_s_at	ZNF451	zinc finger protein 451	-0.078859806	0.01142025	-0.09704971	-0.3299899	-0.10305977	0.13667011	0	-0.13093996	0.20625019	0.31109	-0.083819866	0.12848997	0.17392015	0.19171	0.1969204	-0.18412971	0.11876011	0.038440228	-0.014449596	0.100140095	0.122320175	0.016160011	0.18305016	-0.002629757	0.096060276	0.025910378	0.008440018	0.11525011	0.03408003	0.022390366	-0.21936989	0.31039	0.13343	-0.0992198	-0.062229633	0.047120094	-0.30969	-0.006019592	-0.14615965	-0.54608965	-0.17800999	-0.31682968	-0.19750977	-0.3993497	0.06306028	-0.09572983
3702	11726291_a_at	LRRC17	leucine rich repeat containing 17	0.69554996	0.2616601	0.10606003	0.064780235	0.30295992	0.11184025	-0.20229983	-0.17798996	-0.06855011	0.10793018	-0.08822012	0.23257017	0.22536993	0.42931032	-0.043659687	-0.02628994	0.032710075	-0.017419815	0.12190008	0.3139801	0.028560162	-6.90E-04	0.22279024	-0.1223197	-0.09742975	-0.028439999	0.5760999	0.3141203	0.91611004	0.052790165	-0.070960045	0.4732499	0.3733101	-0.02584982	0.07656002	0.0689702	0.029710293	-0.037199974	0.11694002	-0.11584997	-0.16804981	-0.13828993	-0.06994009	-0.020669937	-0.16035986	-0.11842966
3715	11740171_s_at	PBRM1	polybromo 1	-0.14404011	-0.16723013	-0.017060041	0.07284999	0.18307996	0.13062	0	-0.042490005	0.016089916	-0.16244006	-0.08123016	0.010149956	0.43328	-0.05591011	0.24601984	0.13100004	9.30E-04	-0.010529995	0.12714982	0.060679913	0.40489006	0.15738988	0.64623976	-0.040549994	-0.0334301	-0.27646017	0.28901005	-0.08850002	0.023949862	0.069190025	0.14685988	0.13314986	0.009769917	-0.13740015	-0.16052008	0.23065996	0.08482003	0.19154	-0.27745008	-0.20712018	-0.106950045	-0.20341015	-0.15434003	-0.011840105	-0.22780013	-0.22768998
3801	11724764_s_at	TFCP2	transcription factor CP2	-0.052689552	0.021740437	-0.034609795	-0.006939888	0.24104023	0.5229602	-0.0440197	0.24166012	0.006510258	0.04382038	-0.010149956	0.20126009	-0.03189993	0.051870346	0.20067024	-0.13611984	-0.009699822	-0.12755966	0.19315004	0.28774023	-0.22325993	-0.13506985	0.109920025	0.25040007	0.091560364	0.03354025	0.027870178	-0.10130978	0.07349014	0.11467028	-0.030859947	0.32334042	-0.14281988	0.12470007	0.104180336	0.0897603	-0.03426981	-0.09622955	-0.19997978	-0.11766958	-0.41542983	-0.1405096	-0.09436989	0.079080105	0.15321016	-0.22509956
3830	11728733_at	ZBTB38	zinc finger and BTB domain containing 38	0.062649965	0.16981983	-0.05526018	0.09461999	0.23771	-0.0955801	-0.012799978	-0.060520172	0.13472986	0.35478997	0.16083002	-0.044389963	-0.002650023	0.039489985	0.03650999	0.48087	0.19618988	0.28825998	0.22985983	0.26468992	-0.008980036	0.30551982	0.6973598	-0.09713006	-0.09713006	-0.21987009	0.25011992	-0.087059975	0.21985984	-0.051560163	-0.07822013	0.49525	0.008529902	-0.09522009	-0.03981018	0.2119999	-0.07003999	0.3788998	-0.10489011	-0.12231016	0.073189974	-0.19510007	-0.13597012	-0.12741995	0.087389946	-0.24987006
3838	11735172_at	TM4SF20	transmembrane 4 L six family member 20	0.09937	-0.052220345	-0.104530334	-0.07965994	0.023759842	-0.028550148	0.12491989	-0.001410008	0.37636995	0.39112997	-0.023590088	0.054169655	0.14603996	-0.13574028	0.22874975	0.20892	0.09708977	-0.1372199	0.13915968	0.08126974	0.27760983	0.008649826	0.035520077	0.10606003	0.34525967	0.091469765	0.04712963	0.042459965	0.17054987	-0.17230034	-0.12841034	-0.004360199	0.05050993	0.016069889	0.16856003	0.21295977	-0.17362022	-0.15933037	-0.32983017	-0.14427996	-0.002860069	-0.03286028	-0.09632015	-0.103159904	0	-0.23619032
3858	11722500_a_at	LYSMD3	LysM, putative peptidoglycan-binding, domain containing 3	0.42532015	0.48330975	0.15530968	-0.041779995	0.25717974	0.08149004	-0.05517006	0	0.4331498	0.73038006	0.06311989	0.44972992	0.03532982	0.41205978	-0.053200245	0.10437012	-0.08163023	0.020279884	0.091229916	0.04439974	0.04478979	-0.044239998	0.12637997	-0.049630165	-0.014699936	0.05514002	-0.13906002	0.037559986	0.086349964	-0.013669968	-0.101150036	0.10801983	0.09892988	-0.043489933	0.003389835	-0.055350304	-0.098340034	-0.044320107	-0.1774602	-0.118690014	-0.2507801	-0.24326992	-0.12807989	-0.038740158	-0.03703022	-0.10642004
3866	11754247_s_at	ATRX	alpha thalassemia/mental retardation syndrome X-linked (RAD54 homolog, S. cerevi	0.011300087	0.09662008	-0.0230999	-0.015049934	0.19887018	0.11252022	-0.22094011	0.20090008	-0.14838004	0.81090975	0.32313013	0.17149019	-0.015470028	0.05727005	0.49175978	-0.055710077	-0.05843997	0.037139893	0.10551977	0.1482501	0.08045006	0.087359905	0.85468006	0.13731003	0.2348299	0.37306976	-0.09252	0.12686014	0.5018401	-0.054769993	-0.08220005	0.15945005	-0.024189949	-0.20664	-0.031229973	-0.16571999	-0.09833002	-0.044420004	0.012949944	-0.1392901	-0.22977996	-0.2783401	-0.08139992	0	-0.11097002	-0.040309906
3883	11725901_x_at	RWDD3	RWD domain containing 3	0.07055998	0.2244699	-0.1428001	0.041290045	0.10193992	0.03835988	0.07307005	-0.1579001	0.36851978	0.74485016	0.03253007	-0.049080133	0.09917998	0.017529964	0.10345006	0	-0.005919933	-0.12774992	0.113820076	-0.006220102	0.008599997	0.12054992	-0.08068013	-0.11633992	0.14278007	0.08488989	0.4028101	0.09738994	0.069540024	-0.060660124	-0.027070045	0.48071003	0.03892994	0.03253007	0.08515	0.27454996	-0.13932014	-0.007750034	-0.22628999	-0.22133994	-0.060070038	-0.20409012	-0.13738012	-0.076570034	-0.008019924	-0.15890002
3887	11719352_x_at	GCC2	GRIP and coiled-coil domain containing 2	-0.005459786	0.023900032	-0.06274986	-0.073949814	-0.07228994	0.15866017	-0.0871799	0.07334018	0.20639014	0.6293199	0.045459986	0.102370024	0.109810114	-0.13917994	0.3385899	0.038300037	-0.13091993	-0.06507993	0.15581012	0.18059993	0.08177018	0.15809989	0.10298991	0.031419992	0.26845002	0.14835	0.021790028	0.105859995	0.2269299	-0.051450014	-0.09682989	0.37185025	-0.055130005	-0.035379887	0.051810026	-0.042219877	-0.04086995	0.007660151	-0.14112997	-0.33565998	-0.19608998	-0.24176002	-0.18657994	-0.1775198	-0.047199965	-0.15719986
3907	11733109_a_at	TLK1	tousled-like kinase 1	-0.003900051	0.024960041	0.06932974	-0.1761303	-0.03311014	0.03579998	0.15761995	-0.07145023	0.14081001	0.34094	0.13744974	-0.17420006	0.1444397	-0.086080074	0.099730015	0.071909904	0.024919987	0.09079981	0.07161999	-0.015990257	0.49724007	0.17719984	0.3427601	0.23242998	-0.23564005	-0.07266998	0.22431993	0.029940128	0.2367301	-0.07117987	-0.044610023	0.13747978	0.1880598	0.06453991	0.06251001	-0.028890133	-0.21737003	-0.029759884	-0.21001005	-0.06928015	-0.29596996	-0.22877026	-0.101830006	-0.18852997	0.003779888	-0.23078012
3920	11747149_a_at	SHOX2	short stature homeobox 2	0.15404987	0.011250019	0.09873009	0.040979862	0.1110301	0.04182005	-0.10274005	-0.06440997	0	0.08477974	-0.029469967	0.12025976	0.43190002	0.2831998	0.1593399	0.019949913	0.39342976	0.1902399	0.3375001	0.083600044	0.15157986	-0.11435008	-0.011049986	-0.31444	0.07169008	0.1764698	0.46853018	0.23649979	0.12691975	-0.07826996	-0.052360058	-0.021870136	-0.11058998	-0.006500006	0.122039795	0.011839867	0.0694499	-0.26700997	-0.04798007	-0.20134997	-0.24998999	-0.02640009	-0.009799957	-0.0947001	-0.13399005	-0.04953003
3924	11731090_s_at	CACHD1	cache domain containing 1	0.33424997	0.06059003	-0.09523988	0.07763004	-0.058879852	0.08500004	-0.04884982	-0.09777999	0.17377019	0.13997006	0.08150005	-0.13740993	0.092240095	0.028740168	0.016290188	0	0.019300222	0.080770016	0.22325015	0.31279016	-0.15453982	0.1740601	0.011840105	-0.09331989	0.15083003	-0.13716984	0.6419101	0.10236001	0.6578002	-0.025369883	-0.03748989	0.14400005	0.16639018	-0.07222986	-0.02865982	0.14423013	-0.12352991	-0.09090996	-0.2669599	-0.39128995	-0.08894992	-0.3601799	-0.007969856	0.016720057	-0.23617983	-0.16184998
3976	11749899_a_at	ATAD1	ATPase family, AAA domain containing 1	0.2911601	0.05499029	0.05062008	0.08444023	0.117090225	0.13769007	0.25789022	-0.06373978	0.12454033	0.047580242	-0.19907999	-0.04741001	0.22131014	0.08949041	0.18165016	0.020960331	0.1306901	0.105980396	0.03186035	0.07336044	0.0911603	0.21174002	0.18756008	0.029780388	-0.08749962	0.06158018	0.075920105	-0.06740999	0.0807004	0.00262022	-0.13474989	0.19002008	-0.011569977	-0.02573967	-0.13837957	-0.0815897	-0.06540966	0.055700302	-0.14769983	-0.045389652	0	-0.080079556	-0.13694	-0.15513992	-0.009469986	-0.1098299
3977	11763173_s_at	PGM3	Phosphoglucomutase 3	-0.124439955	0.30935	0.09027004	-0.015429974	0.15505004	0.013999939	0.022010088	-0.07545996	0.21521997	0.18487978	-0.15868998	-0.00902009	0.23368979	-0.004970074	0.38987017	0.15580988	0.17406988	0.045209885	0.09297991	0.28499985	0.25934982	0.010590076	0.38038015	-0.13041997	0.3723898	-0.034130096	0.03359008	0	-0.019459963	0.030240059	-0.011340141	0.106649876	-0.08639002	0.05059004	0.103379965	0.08135009	-0.17297006	-0.10675001	-0.23659992	-0.20802999	-0.1811099	-0.01274991	0.03083992	-0.066679955	0.112240076	-0.024080038
3985	11743006_x_at	RECQL	RecQ protein-like (DNA helicase Q1-like)	-0.016440153	-0.010270119	-0.06553006	0.31167006	-0.057420015	-0.031379938	0.04340005	0.05767989	0.020590067	0.5102899	0.05972004	-0.01786995	0.051689863	0.0243299	-0.004909992	0.1301899	0.057819843	0.004750013	0.079760075	0.021420002	0.23706985	0.24678993	0.8654897	0.17524004	-0.00338006	-0.2188201	0.22687006	-0.12017012	0.070800066	-0.039160013	0.049659967	0.16157007	0	0.059839964	-0.055930138	0.013759851	-0.09560013	0.05538988	-0.23034	-0.043709993	-0.060260057	-0.16767001	-0.23431015	-0.15143013	0.00955987	-0.058490038
4030	11720745_a_at	BCL6	B-cell CLL/lymphoma 6	0.103869915	0	0.095560074	0.071860075	-0.16489005	0.059710026	0.14578986	0.17755008	-0.11105013	0.050930023	-0.004830122	-0.01834011	0.19082999	0.15148997	0.16752005	0.08749986	-0.033339977	0.17901993	0.010619879	0.6458602	-0.07362008	0.27960992	0.0041399	-0.047879934	0.08358002	0.31963992	0.10042	0.16255999	0.11583996	-0.008840084	0.18990993	0.12859988	-0.039050102	-0.057970047	-0.11426997	-0.16566014	-0.15845013	0.04583001	-0.15223002	-0.19754004	-0.25730014	-0.14336014	-0.12563014	-0.033420086	-0.08806014	-0.14626002
4041	11743175_at	TSHZ3	teashirt zinc finger homeobox 3	0.4177699	0.20914984	0.17454004	-0.095479965	0.10532999	0.34990978	-0.029689789	-0.084720135	0.017960072	-0.009729862	-0.15197992	0.054969788	0.04194975	0.39032984	0.33237982	0.010739803	0.1271801	0.22515011	0.49303007	0.3817401	-0.05295992	-0.07429981	0.3566699	-0.033959866	-0.07805014	0.17883015	0.3207302	0.16368008	0.13654995	-0.04460001	-0.018229961	0.19845009	0.033060074	-0.10432005	0.031529903	0.034689903	-0.10627985	-0.10617018	0.04241991	-0.06441021	-0.14159012	-0.24810982	-0.25293016	0	-0.07859993	0.086410046
4067	11733283_a_at	ZNF673	zinc finger family member 673	-0.124200106	-0.21146011	-0.026119947	-0.05059004	-0.18156004	0.6557698	0.003279924	-0.2818501	0.16649008	0.06194997	0.050100088	-0.23364997	0.3022499	-0.016410112	0.1704402	-0.023750067	0.09369993	0.13431978	0.47763014	0.44457006	0.24313974	-0.15488005	0.18668985	0.065890074	-0.029940128	0.08459997	0.29321003	0.35644007	0.26800013	0	0.2101202	0.25189018	-0.04308009	-0.009130001	0.16183996	-0.007080078	-0.113460064	0.076570034	-0.28201008	-0.18829012	-0.1062901	-0.10757995	-0.1349001	0.005939961	0.08317995	-0.2713101
4071	11744132_at	SECISBP2L	SECIS binding protein 2-like	0.01692009	0.0648098	-0.04463005	0.06440973	-0.13637018	-0.07215023	-0.0939002	-0.001339912	0.07907009	0.05396986	-0.027590275	0.04829979	0.09087992	0.027289867	0.053269863	0.119999886	-0.00646019	0.37149	0.0476799	-0.0974102	0.14656973	0.002490044	0.11475992	0.18189001	0.35610008	-0.06820011	0.06962967	-0.038229942	-0.02956009	-0.0674901	0	-0.04176998	0.102620125	0.078149796	0.057579994	0.48499966	-0.43012	0.16952991	-0.17370033	-0.22743988	0.12889004	-0.029469967	-0.11701012	-0.19934034	0.13283968	-0.2685299
4074	11722588_a_at	BCAP29	B-cell receptor-associated protein 29	-0.052410126	0.040629864	0.11373997	-0.108500004	-0.13036013	0.17738986	0.18800998	-0.09582996	-0.079319954	0.5014	-0.065809965	0.30711007	0.12553	0.22802997	0.37997007	0.10876989	0.08178997	0.19335985	0.35692	0.3517599	0	-0.03272009	0.36580992	0.06105995	0.07838988	-0.11409998	0.23521996	0.042900085	0.09037995	-0.022210121	0.022870064	0.08465004	0.029269934	-0.06424999	-0.002520084	0.012639999	-0.15967011	-0.1212101	-0.16629004	-0.15083003	-0.13485003	-0.16644001	-0.083029985	-0.060500145	-0.009769917	0.14191985
4126	11742442_a_at	USH1C	Usher syndrome 1C (autosomal recessive, severe)	0.16751003	0.17164993	0.24333	0.26624966	0.27530003	0.04637003	-0.10056019	-0.13797998	0.07943964	0.06997967	-0.13304996	0.043629646	0.36456966	0.33542967	0.09769964	0.047659874	0.061939716	-0.007369995	-0.10797024	0	-0.058780193	-0.073679924	-0.13309002	0.012959957	0.007229805	0.22578001	0.08347988	0.024839878	-0.07020998	-0.006269932	-0.15789032	0.11847973	0.00369978	0.05550003	0.11330986	0.23881006	-0.28087997	-0.33989	-0.18972015	-0.12586021	-0.21912003	0.005300045	-0.00590992	-0.16562033	0.06642008	-0.11839008
4132	11722631_s_at	NARG2	NMDA receptor regulated 2	0.091720104	0.12301016	0.14766026	-0.10876989	0.01184988	0.21512985	-0.07259989	0.01875019	-0.05743003	0.086110115	-0.02451992	-0.08772993	0.2488699	0.14863014	0.18576002	0.30114985	0.096000195	-0.025859833	0.08668995	0.1505003	-0.013550043	0.06380987	0.10075998	0.058919907	0.27477026	0.020100117	-0.15960002	-0.024070024	0	0.035550117	-0.018719912	0.20452023	0.33141994	-0.021299839	0.16733027	-0.07510996	-0.12317991	0.13577986	-0.11275983	-0.18269992	-0.17194986	-0.09219003	-0.14736986	0.0542202	-0.02628994	-0.22557998
4157	11735295_a_at	LRRK2	leucine-rich repeat kinase 2	0.10340023	-0.027999878	0.005710125	0.37951016	0.13705015	-0.10712981	-0.004939795	0.1516602	-0.105829954	0.50766015	0.40211987	-0.06327987	0.048160076	-0.006329775	-0.039489985	0.097280025	0.065890074	0.13593006	0.016780138	0.11681008	0.003750086	0.2211101	0.12851	0.030990124	-0.07627988	-0.054919958	0.36158013	0.07241011	0.3183601	-0.115449905	-0.014499903	0.030840158	0.09478021	0.001570225	-0.03178978	0.121850014	-0.05025983	0.45279002	-0.018649817	-0.03702998	0.20192003	-0.1648798	-0.12645984	0	-0.016349792	-0.07363987
4167	11759669_x_at	CEP57	centrosomal protein 57kDa	0.32862997	0.29009008	0.32764006	-0.054310083	0.026979923	0.021950006	-0.007570028	-0.10616994	0.11892986	0.49173975	0.07268	0	0.40931988	0.12687016	0.005460024	0.2719698	-0.001810074	0.013659954	0.26415014	0.14900017	-0.07813001	0.013859987	0.23040009	-0.06296015	-0.03310013	-0.002740145	0.28592014	-0.13051009	0.17113018	-0.004640102	-0.096080065	0.29806995	-0.11452007	0.044699907	0.12263012	-0.004260063	-0.103219986	-0.004080057	-0.18618011	-0.24587011	-0.19946003	-0.089540005	-0.1407001	-0.06253004	0.1233902	-0.19669008
4181	11757836_s_at	SEC24A	SEC24 family, member A (S. cerevisiae)	-0.07209015	0.16344976	0.2940998	0.018129826	0.07453966	0.027879715	0.025149822	-0.012550354	0.08377981	0.17656994	-0.08018017	-0.11348009	0.029239655	0.024769783	0.08870983	0.38409996	0.074800014	0.06943989	0.020159721	-0.001180172	0.13500977	0.26638985	0.22718	0.035049915	-0.10328007	0.001319885	0.46989012	-0.07929993	0.11412001	-0.03240013	-0.05098009	0.25941992	0.011479855	0.13913012	-0.02161026	-0.024760246	-0.04812002	-0.00703001	-0.062250137	-0.03892994	-0.12581015	-0.15762019	-0.11492014	-0.16504002	0	-0.16368008
4194	11762516_at	LAMC1	laminin, gamma 1 (formerly LAMB2)	0.3698101	0.20775986	0.16899014	0.06933975	0.08468008	0.04711008	0.06996012	-0.025149822	0.10999012	0.07601023	-0.23282003	-0.17188	0.5092702	0.28405	0.26781988	0.2670102	0.20571995	0.016320229	0.06069994	0.058700085	0.07593012	0.11607981	0.047810078	-1.10E-04	-0.074120045	-0.22061992	0.11332989	0.040060043	-0.03145981	0	0.017119884	-0.06481981	-0.067629814	-0.11680007	-0.051919937	-0.016900063	-0.09803009	-0.06420994	-0.09166002	-0.056469917	-0.24852991	0.006229878	-0.06607008	-0.03789997	0.020229816	-0.23949003
4227	11744907_a_at	C12orf11	chromosome 12 open reading frame 11	-0.12633991	0.27464008	-0.017029762	0.053940296	0.066930294	0.043610096	0.10820007	-0.09154987	0.41953993	0.375	0.044130325	0	0.06521034	-0.008199692	-0.03722	0.13732004	0.15029001	0.09279013	0.23118019	0.12744999	-0.003489971	0.17273998	0.22785997	0.14132023	0.03621006	-0.027999878	0.10268021	-0.07274008	-0.017529964	0.06285	0.012700081	-0.16392994	0.057250023	-0.02489996	0.14141989	0.29405022	-0.21647978	0.02409029	-0.10298967	-0.14340973	-0.14604998	-0.002549648	-0.03358984	-0.008609772	0.12559032	-0.036900043
4245	11719350_a_at	GCC2	GRIP and coiled-coil domain containing 2	-0.052770138	0.017199993	-0.08184004	0.013869762	-0.007130146	-0.05575037	-0.17548037	-0.17305994	-0.13438034	1.04771	0.19569969	0.08252001	0.14905977	0.056349754	0.0977397	0.1505599	0.20704985	-0.07753992	0	0.19126987	0.16965961	0.8642497	0.49129963	0.5440998	0.58155966	0.15069008	0.1523099	0.4100399	0.30727005	-0.111480236	-0.080060005	0.23952961	0.056699753	-0.10586023	-0.11486006	-0.044280052	-0.13145018	-0.039279938	-0.09932995	-0.28356028	-0.23620033	-0.14296007	-0.123919964	-0.20263004	-0.060389996	-0.08151007
4284	11741074_s_at	C1orf156	chromosome 1 open reading frame 156	-0.019649982	-0.1566	0.2023201	0.19213009	0.06380987	-0.10599995	-0.02185011	0.054959774	0.07283974	0.25740004	0.20138979	0.021070004	-0.07356024	-0.002789974	0.017149925	0.02350998	0	0.21310997	0.07493973	0.09452009	0.08722973	0.08733988	0.2642398	-0.06572008	-0.027490139	0.002550125	0.0548501	0.21406984	0.053219795	-0.21175003	0.022160053	0.8323002	-0.019410133	-0.11679983	-0.039870262	0.07334995	-0.07153988	0.23231983	-0.06511021	-0.20781994	-0.20840025	-0.020370007	-0.32788992	0.12819004	0.057219982	-0.15307999
4296	11732325_at	ZNF167	zinc finger protein 167	0.15985966	0.4381199	0.049510002	-0.00687027	0.17738962	-0.024970055	-0.15661025	-0.19656014	0.15865993	0.006659985	-0.016740322	-0.17509007	-0.030090332	0.07697964	0.12180996	0.19952965	0.013189793	-0.18637013	0.65473986	0.32494974	-0.041460037	0.09762001	0.098939896	0.32670975	0.041259766	-0.18985009	0.2873597	-0.097140074	-0.08267021	0.16222	0.07499981	0.08797979	-0.017810345	-0.11182022	0.15967989	0.32451963	-0.14236021	0.096319675	-0.24031019	-0.2853601	-0.2987802	0.07224989	-0.06615019	-0.1545701	0.11606979	-0.13135028
4325	11735508_a_at	AKR1D1	aldo-keto reductase family 1, member D1 (delta 4-3-ketosteroid-5-beta-reductase)	0.48116994	0.43722987	0.36470008	0.5439899	0.4709499	0.18873	-0.0575099	0.059730053	0.113049984	0.05102992	0.031399965	0.0158	0.45552993	0.15943003	0.07625008	0.08086014	0.18480992	0.12787008	0.055560112	0.10824013	0.27163005	0.10819006	-0.052559853	-0.008949995	-0.006639957	-0.029239893	-0.044919968	0.02398014	-0.072589874	-0.059509993	-0.100029945	0.10652995	-0.07643008	-0.13335991	-0.12880993	-0.13577008	-0.019229889	-0.08440995	-0.044369936	0.027320147	-0.041399956	-0.04885006	-0.052949905	0.007369995	-0.11118007	-0.13235998
4329	11758133_s_at	COL4A3BP	collagen, type IV, alpha 3 (Goodpasture antigen) binding protein	-0.12898993	0.03590989	-0.054889917	0.06901002	0.097310066	-0.049060106	0.004950047	0.18498993	-0.03482008	0.38298988	0	-0.067120075	-0.015120029	0.12563992	0.28203988	0.19861007	0.0511899	0.10090995	0.23663998	-0.07154012	0.12069988	0.21106005	0.35712004	0.08929992	-0.023459911	0.120349884	0.33538008	-0.04986	0.06955004	-0.046270132	0.032239914	0.1944499	-0.002810001	-0.07994008	-0.06146002	0.25665998	-0.2251401	-0.05237007	-0.34736013	-0.16676998	-0.04169011	-0.21718001	-0.15274	-0.14390993	0.09087992	-0.13778996
4358	11728287_at	RHOQ	ras homolog gene family, member Q	0.08207989	0.060149908	0.11239004	0.08646989	0.1724999	0.048939943	0.10654998	-0.04838991	0.19245005	0.09294987	-0.08538008	-0.11947012	-0.06330013	0.17991996	0.028419971	0.38547993	0.07003999	-0.15508008	0.28928995	0.23500013	0.061389923	0.087800026	0.07176995	0.37818003	-0.17051005	-0.12591004	0.14065003	-0.10829997	-0.08533001	-0.056819916	0.03437996	-0.1663301	0.0808599	0.049020052	-0.043560028	0.2981801	-0.15072012	0.066740036	-0.2439301	-0.17372012	-0.19611001	-0.13427997	-0.13418007	-0.19654012	-0.016429901	-0.04831004
4365	11740694_a_at	FAM83C	family with sequence similarity 83, member C	0.31997013	0.38418007	0.3971002	-0.036579847	0.15366006	0.035020113	-0.024499893	-0.019829988	0.60641	0.2404902	0.009160042	0.10700011	0	0.33573008	0.0321002	0.07150006	-0.027059793	-0.006529808	-0.14015985	3.00E-05	0.2046802	0.5711403	-0.1377399	0.022130013	-0.024349928	0.028740168	-0.20222998	0.06392002	-0.16807985	0.09000015	0.053990126	0.030770063	0.060860157	-0.08936	-0.066079855	-0.17830992	0.055900097	0.30090022	-0.11425996	-0.1391499	-0.14214993	-0.03614998	-0.07535982	-0.025899887	0.11125016	-0.10948992
4387	11754753_a_at	SFRS2IP	splicing factor, arginine/serine-rich 2, interacting protein	0.08964014	0.098400116	-0.018270016	0.036960125	-0.15802002	0.35394	0.035140038	-0.08491993	-0.061199903	0.26242018	0.23645997	0.13013005	0.07937002	-0.017509937	0.13988018	-0.039330006	0.009989977	0.02831006	0.35910988	0.3382702	-0.09334993	-0.020439863	0.39023018	0.07673001	0.14038014	-0.123869896	0.10879016	0.04806018	0.001000166	-0.04682994	-0.071909904	-0.05423999	-0.009500027	0.0640502	0.06847	0.025460005	-0.18905997	-0.016049862	-0.20447993	-0.19712996	-0.25915003	-0.10604	-0.17986989	-0.06464982	0.007130146	-0.07920003
4415	11724753_at	TMF1	TATA element modulatory factor 1	0.009220123	-0.032569885	0.12916994	0.21082997	0.17332006	0.110080004	0.16561007	-0.080849886	0.016789913	0.04140997	0.06338	6.50E-04	0.27398014	0.10351014	0.3826301	0.1951201	0.075289965	-4.30E-04	0.107330084	0.12299013	0.19094992	0.11786008	0.25327992	0.019439936	-0.046390057	-0.00410986	0.07514	0.003030062	-0.05008006	-0.035239935	-0.018640041	0.24197006	-0.055639982	-0.057389975	-0.076410055	0.09579015	-0.03342986	0.052079916	-0.072619915	-0.15919995	-0.014199972	-0.028349876	0	-0.008519888	0.06286001	-0.109099865
4476	11723200_s_at	HNRNPA3	heterogeneous nuclear ribonucleoprotein A3	0	-0.03362012	-0.13542008	-0.092289925	0.21882987	0.18138003	0.07274008	0.13039994	0.036629915	0.3392899	-0.12386012	-0.09220004	0.010540009	-4.00E-04	0.16397	0.18017006	0.007550001	-0.083440065	0.11833	0.29654002	0.22087002	0.3334899	0.49200988	0.033220053	-0.09245992	0.068749905	0.23123002	0.004859924	0.23286009	0.078639984	0.05562997	0.018320084	-0.062350035	-0.025670052	-0.12187004	-0.07000995	-0.17602992	0.22378993	-0.20845008	-0.13263011	-0.16506004	-0.1621201	-0.05798006	-0.038160086	-0.027920008	-0.12659001
4533	11736113_at	ARHGAP18	Rho GTPase activating protein 18	0.11080003	0.30939984	0.059849977	0.074579954	0.15999007	0.048350096	0.102370024	-0.115590096	0.10001993	-0.009469986	0.023610115	-0.05753994	0.080250025	0.12750006	0.058160067	-0.044780016	0.043649912	-0.14853	0.009769917	-0.08807993	0.2205801	0.18159008	0.10242009	0.06871009	-0.18001008	-0.068369865	0.60353017	-0.03866005	0.06541991	-0.027479887	0.20717001	-0.008660078	0.060329914	-0.040639877	0.06871009	0.09124994	0	-0.11948991	-0.09117007	-0.17830992	0.110219955	-0.112969875	-0.22048998	-0.31328988	-0.060119867	-0.18585992
4534	11759336_at	TMEM200C	transmembrane protein 200C	0.66771984	0.15424013	-0.07028985	0.3118801	0.34806013	0.18694997	-0.042239904	0.07659006	-0.08114004	0.18690014	-0.13697982	-0.05113983	-0.029709816	0.26170015	0.020050049	0.07585001	0.036110163	0.27213	0.37038016	0.060410023	0	-0.12076998	-0.056299925	-0.16583991	0.074609995	-0.22327995	0.40297008	0.06386018	0.62881994	-0.08887982	-0.033229828	0.044150114	0.21161008	-0.08673	0.10931015	0.37204003	-0.025339842	0.056349993	0.039499998	-0.06107998	-0.15471983	-0.08175993	5.01E-05	-0.074039936	-0.047909975	-0.14580989
4535	11723462_a_at	PHKB	phosphorylase kinase, beta	-0.011459827	-0.09090996	-0.0411098	-0.007049799	0.15061998	0.004729986	-0.12856984	0	-0.009529829	0.37299013	0.3959999	-0.038259983	0.16023016	0.12822008	0.27865005	0.61302996	-0.18397999	0.17263007	0.49568987	0.13971019	0.010690212	0.13211012	0.057830095	0.04008007	0.06255007	-0.12775993	0.18615007	0.027850151	-0.11924982	0.06394005	-0.14779997	0.1343801	0.15643	0.12291002	-0.12921	-0.09978986	-0.12308979	0.024120092	-0.18525982	-0.17720985	-0.09311986	-0.26077986	-0.17595983	-0.09625983	-0.06111002	-0.13452983
4603	11735205_s_at	MMAA	methylmalonic aciduria (cobalamin deficiency) cblA type	0.1981101	-0.017700195	0.24236012	0.25424004	0.5220499	-0.077690125	0	0.22566986	0.033679962	0.019129753	0.027899742	-0.092730045	0.12841988	-0.13180017	-0.001580238	0.21181011	-0.031340122	0.40150976	-0.040170193	0.11264992	0.007969856	0.14695978	0.04362011	0.13378	0.10474014	0.035729885	0.20009995	0.002269745	0.03763008	-0.002310276	0.03173971	0.017799854	-0.00661993	-0.03068018	-0.16251993	-0.18177986	-0.082650185	0.06364012	-0.16952991	-0.12978029	-0.0857501	-0.06673002	-0.09508991	0.069600105	-0.17698002	-0.11534023
4621	11723787_x_at	ZNF766	zinc finger protein 766	0.16829014	0.03283024	0.15082026	-0.1884799	0.07650995	0.005340099	-0.046279907	-0.02109003	0	0.27309036	-0.11175966	0.025880337	0.19712019	0.31085014	0.22875023	0.1280303	0.23296022	0.006480217	0.22538996	0.21297026	0.029809952	-0.052259922	-0.09836006	0.14482021	0.031110287	0.023020267	-0.3138399	0.10910034	0.05188036	0.72419024	-0.11204004	0.41656017	0.017350197	-0.06365967	-0.052700043	-0.15844965	-0.112229824	-0.04466963	-0.11974001	0.027300358	-0.2614298	-0.06936979	-0.19124985	-0.07292986	-0.028309822	-0.20100975
4724	11760058_at	SLC3A1	solute carrier family 3 (cystine, dibasic and neutral amino acid transporters, a	0.21869993	0.5162201	0.3375001	0.42354012	0.20723009	0.082920074	-0.22015	-0.24568033	0.01595974	-0.029900074	0.021669865	-0.105340004	0.072999954	0.11170006	0.10946989	0.31814003	0.19494009	-0.054329872	-0.001220226	0.111040115	0.36787987	-0.030940056	-0.044199944	-0.03999996	-0.15683031	-0.001019955	0.15104008	0.022429943	-0.0939703	0.13465977	0.05092001	0.1722498	0.016469955	0.25275993	-0.010839939	0.15591002	-0.094940186	-0.033639908	-0.036489964	0	-0.115020275	-0.14448023	-0.036580086	0.0227499	-0.020120144	-0.044460297
4751	11725326_a_at	CAMK2D	calcium/calmodulin-dependent protein kinase II delta	-0.05079007	0.11231995	-0.09802008	4.50E-04	-0.03278017	-0.22544003	0.03432989	-0.02150011	0.086649895	-0.07130003	0.06227994	-0.12742996	0.111690044	0.06080985	-0.11231017	0.4047501	0.2335999	-0.019140005	0.02707982	0.041339874	0.003479958	0.13493991	0.31851983	-0.061939955	0.14288998	0.37766004	0.6013701	0.20977998	0.19149995	-0.082540035	0.23581004	0.17920995	0.06198001	-0.14651012	0	0.45554996	-0.068950176	-0.06571007	0.004679918	-0.058809996	-0.08046007	-0.15622997	-0.20852017	-0.19693017	-0.110409975	0.15177989
4757	11722547_a_at	HIVEP1	human immunodeficiency virus type I enhancer binding protein 1	0.13172984	0.14727998	0.22761011	0.16163015	-0.027840137	0.3068099	0.025259972	-0.10974002	0.13585997	0.17348003	0.07783985	-0.07795	0.47015	0.46302986	0.19503975	0.23619986	0.12862992	0.11219001	0.30008984	0.28640985	0.1856699	-0.22728014	0.032170057	-0.08823013	-0.023400068	-0.111310005	0.3551898	-0.05297017	0.025359869	0.009310007	-0.11941004	0.28268003	-0.084340096	-0.12654996	-0.0485301	0.0950799	-0.03204012	-0.12523007	0	-0.07011008	-0.14650011	-0.11255002	-0.026870012	-0.14761996	0.002539873	-0.16833997
4779	11728270_a_at	ZNF330	zinc finger protein 330	0.11167979	0.27985978	0.30153966	0.2608497	0.059969902	0.6235497	-0.20143008	-0.012530088	-0.023800135	0.5222299	0.12709999	0.29106975	0.20872998	-0.008440018	-0.073170185	0.2541499	0.09263992	0.39438987	0.09576988	0.44365	-0.002260208	0.10880995	-0.13499022	-0.06936002	-0.045240164	0.007999897	0.044069767	0	0.036539793	0.046659946	0.13393998	0.07268	0.006569862	-0.11911011	-0.24409008	-0.25347018	-0.14829016	-0.07597017	0.09576988	-0.13206005	-0.17826009	-0.09515023	-0.14734006	-0.1661601	-0.09989023	-0.061840057
4806	11719324_x_at	PTEN	phosphatase and tensin homolog	0.116680145	0.055749893	0.11187029	0.23434019	0.3633299	0.14701033	-0.07161999	-0.08052993	-0.044399977	0.37763023	0.15007019	-0.04442978	0.4920001	0.16133022	0.29231024	-0.091689825	-0.18460989	-0.08207989	-0.030009747	0.2081399	0.14118004	0.1380701	0.25657034	-0.07386994	-0.11406994	0.09622002	0.26944017	0.27861023	0.65550995	0.021409988	-0.23077989	0.29312992	0.071939945	-0.003449917	-0.045309782	-0.092809916	0.11427021	-0.18901992	-0.032649994	0.0290699	-0.14603996	-0.15731978	-0.21318984	-0.18256998	0	-0.14343
4808	11758162_s_at	FDX1	ferredoxin 1	0.050470352	0.35819006	0.29040003	0.03177023	0.2613902	0.09422016	0.03945017	0.14704037	0.017950058	-0.07567978	-0.03914976	-0.1882	-0.011659622	0.29213	0	0.23330021	0.17566013	0.019580364	0.30262995	0.1993804	-0.105969906	-0.013799667	-0.015869617	-0.031620026	0.38577032	-0.14978981	0.19623995	0.07964039	0.12773037	0.12512016	0.22977018	0.30117035	0.06473017	-0.06884003	-0.13684988	0.18827009	-0.07130003	0.06402016	-0.1364398	-0.07540989	-0.10600996	-0.10592985	-0.12574005	-0.12278986	-0.05783987	-0.104579926
4817	11737955_a_at	C15orf40	chromosome 15 open reading frame 40	-0.01631999	0.058449984	0.044399977	-0.1415	0.16771007	-0.081259966	-0.08467007	0.06725001	0.021830082	0.029710054	-0.088039875	-0.07036996	0.49146008	-0.05821991	0.61657023	-0.009649992	0.26433015	0.10774994	0.36124992	0.06507015	0.09503007	-0.028480053	0.41070008	0.19301009	0.10854006	-0.011209965	-0.19949007	0.008209944	-0.12547994	0.097769976	0.13536	0.08861995	0.0564301	0.06307006	-6.99E-05	0.11116004	-0.108530045	0.16758013	-0.050770044	-0.07168007	-0.08219004	0	-0.024749994	0.037990093	-0.03383994	-0.11555004
4828	11751290_a_at	BCL2L2	BCL2-like 2	0.2507	0.35994005	0.18537998	0.29469013	0.32897997	0.045780182	-0.2572999	-0.07173014	0.05564022	-0.09072018	-0.22211981	0.04489994	0.15122986	0.06200981	0.29833984	-0.02474022	0.27390003	0.062320232	-0.008600235	0.17931986	-0.001369953	0.36921978	0.26609993	-0.029220104	0.007679939	0.053470135	-0.0334301	0.18359995	0.17082977	-0.16086006	-0.021520138	0.28049994	-0.019740105	-0.10964012	-0.2019701	-0.19993019	-0.059929848	-0.018839836	-0.16097021	0.008570194	-0.16322994	0	0.029910088	-0.011559963	-0.008930206	-0.1276002
4829	11733998_a_at	THRB	thyroid hormone receptor, beta (erythroblastic leukemia viral (v-erb-a) oncogene	0.47452974	0.3927498	0.2672701	-0.12583017	0.5720601	0.052479744	-0.051949978	-0.06069994	0.18394995	0.20652008	-0.062839985	0.23133993	0.24868965	0.18281984	-0.11268997	0.5564499	0.027080059	0.080060005	0.18018007	0.023319721	-0.020810127	-0.031290054	-0.14145994	-0.015160084	0.025320053	0.18605995	-0.12366009	0.036649704	0.08696985	-0.084860325	-0.13466024	0.112259865	0.09878969	-0.030810356	0.099999905	0.016659737	-0.008110046	0.25649977	0	-0.005970001	-0.031440258	-0.16365004	-0.13800001	-3.00E-04	-0.054419994	-0.16150999
4859	11716768_a_at	UBQLN2	ubiquilin 2	-0.058459997	0.12906003	0.06209016	-0.028569937	0.035480022	0.3137002	-0.042510033	-0.02990985	0.08226013	0.19392014	-0.034369946	-0.11855984	0.21912003	0.019540071	-0.015169859	0.11013007	0	0.06827998	0.09026003	0.34972	0.05739999	0.02692008	0.013720036	0.054769993	0.009720087	-0.019539833	0.3138101	-0.15158987	0.14779997	0.027500153	-0.008929968	0.38335013	5.30E-04	-0.026350021	0.05891013	0.097500086	-0.19612002	0.12042999	-0.17734003	-0.13227987	-0.08443999	0.026090145	-0.17810988	-0.1351099	0.14621997	-0.0836699
4863	11736430_a_at	NOL8	nucleolar protein 8	0	0.11211014	0.16266012	0.11478996	0.26347017	0.012420177	0.115970135	-0.04608965	0.06357002	0.0704999	-4.01E-05	-0.006129742	0.40952015	0.09073019	0.3730302	0.19947004	0.093550205	0.13826036	0.13705015	-0.09203005	-0.024829865	0.18688011	-0.033329964	0.11810017	-0.16130972	-0.055619717	0.088700294	-0.023639679	-0.051749706	0.09999037	-0.073629856	0.2349701	0.09820032	-0.001729965	0.06529999	0.035480022	-0.19481993	-0.04407978	-0.07423973	-0.08104992	-0.20793009	0.20579004	-0.09406996	-0.27172995	0.04899025	-0.23168993
4868	11743473_x_at	ZNF226	zinc finger protein 226	-0.048810005	0.1726799	0.014479637	-0.2469902	0.10610008	0.40878963	0.001420021	0.33327007	0.12623978	0.45906973	0.12939978	-0.013860226	0.03606987	0.10319996	0.12384987	0.42764997	0.003719807	-0.024720192	0.103759766	-0.005670071	-0.075779915	0.33954	-0.038640022	0.042789936	0.25500965	-0.003880024	-0.07954025	0.06976986	-0.08237028	0.003190041	0.24926996	-0.011440277	0.12039995	-0.18815994	0.2737398	0	-0.10709	-0.12266016	-0.1483903	-0.32082033	-0.23459005	-0.05912018	-0.05095005	-0.25494003	0.019010067	-0.16505003
4908	11737886_at	MEP1B	meprin A, beta	0.2865901	0.42542982	0.1974101	0.24231005	0.3643899	-0.051089764	-0.008989811	-0.1733799	0.22252989	0.064750195	-0.1672101	0.048620224	0.20438004	0.05535984	-0.032350063	0.0983901	0.047299862	-0.019299984	-0.02516985	-0.06612015	0.11899996	0	0.003950119	0.12589025	0.033780098	0.021930218	0.17281008	-0.10925007	-0.16394997	-0.06099987	-0.03057003	0.33204985	0.06388998	0.12328005	6.60E-04	0.23761988	-0.06552982	-0.064670086	-0.0158	-0.23850012	-0.015450001	-0.026470184	-0.025730133	-0.06968975	0.2532301	-0.15615988
4921	11730434_a_at	SFRS13B	splicing factor, arginine/serine-rich 13B	0.24619961	0.22327995	0.14982986	0.14355993	0.37865973	0.06453991	-0.18864012	-0.30228043	0.48546982	-0.18065023	-0.13255024	-0.23015022	0.1680398	0.14251995	0.028559685	0.30443	0.019489765	-0.12197018	0.07712984	0.17107964	0.034929752	0.020789623	0.2989297	-0.13349009	-0.08521032	-0.09619999	0.030109882	0.086159706	-0.17668009	-0.08022022	0.2491498	0.27339983	-0.065490246	-0.10144997	0.004279614	0.16956997	-0.0736804	-0.15259027	-0.03228998	0.101899624	-0.16498041	-0.23112011	-0.1693902	0.10683966	0.03805971	-0.18773031
4925	11762544_at	DNAJC24	DnaJ (Hsp40) homolog, subfamily C, member 24	0.008270025	0.0652802	-0.05960989	0.014119864	0.69606996	-0.09614992	-0.016079903	-0.07691002	0.101169825	-0.096319914	-0.19620991	-0.067960024	0.17417026	0.4405501	0.35853982	0.1364801	0.12977004	0.0705502	0.09943986	0.17386985	0.11357999	0.08981013	0.040970087	0.05521989	-0.083709955	0.02320981	-0.012779951	-0.015670061	0.001640081	-0.05972004	0.046849966	0.1895001	-0.015990019	-0.045049906	0.031590223	0.006880045	-0.02599001	-0.072160006	0.034700155	-0.13449001	-0.03922987	0.09784007	-0.22701001	-0.23604989	0.049460173	-0.116240025
4932	11722701_s_at	KIAA1109	KIAA1109	0.022659779	0.13897991	-0.12677002	0.21201992	0.025209904	-0.025249958	0.007810116	-0.015460014	0.0900197	-0.02144003	-0.094940186	-0.06264019	0.029530048	0.07883978	0.12440014	0.22700977	0.41823006	-0.028890133	0.065829754	0.06305981	-0.04338026	0.006549835	0.07621002	0.42570972	-0.08081007	-0.1319499	0.4533	-0.14141989	0.038799763	-0.09095001	0.0970397	0.078289986	-0.07631016	0	0.032159805	0.2044301	-0.11861992	0.18159008	-0.05313015	-0.015769958	0.004009724	-0.13321018	-0.21495008	-0.11320019	0.014669895	-0.3218403
4938	11721384_at	ATG2B	ATG2 autophagy related 2 homolog B (S. cerevisiae)	0	-0.03795004	-0.07209015	0.06780982	-0.014100075	0.12264991	-0.004040003	-0.001700163	-0.044510126	0.013449907	-0.035680056	-0.044749975	-0.0678401	0.015209913	-0.014990091	0.15298986	0.14096999	-0.057260036	0.26094985	0.011799812	0.02293992	0.089839935	0.16433	0.14724994	0.04023981	-0.39226007	0.055969954	0.05595994	0.019249916	0.30562973	-0.020900011	0.23643994	0.090109825	-0.066060066	0.09071994	0.014769793	-0.018980026	0.18623996	-0.42988014	-0.1363101	-0.4253502	-0.34668016	-0.090600014	-0.01717019	0.059239864	-0.24157
5000	11726031_a_at	CSNK1G3	casein kinase 1, gamma 3	-0.07981014	0.1645298	0.10930014	-0.17139006	-0.04882002	0.11193991	-0.008550167	0.06327009	0.037499905	0.43369007	0.07139015	0.048419952	0.11397982	0.060530186	0.33069992	-0.013480186	-0.041779995	0.09870005	0.08887005	-0.0627799	0.06988001	0.10180998	0.4306202	0.34175014	-0.00646019	-1.30E-04	0	0.011189938	0.24695015	-0.07751989	-0.002019882	0.18648005	0.23860025	-0.13274002	-0.057849884	0.12271023	-0.26145005	0.13679981	-0.048309803	-0.25813007	-0.16851997	-0.007889748	-0.22443986	-0.12586999	0.059360027	-0.13567996
5062	11746452_a_at	ZHX1	zinc fingers and homeoboxes 1	0.15445995	-0.12294984	-0.03053999	0.009490013	0.26703024	0.103760004	0	0.04466009	-0.025290012	0.25118017	0.049880028	0.003319979	0.1487503	0.28655005	-0.033849955	0.12603998	0.16057014	0.105970144	0.061400175	0.17444992	-0.049779892	-0.07869983	0.24252987	-0.014959812	0.046380043	0.8556199	0.08130002	-0.052649975	0.23491001	-0.18920994	-0.033819914	0.03855014	-0.094389915	-0.09355998	-0.18479991	-0.08908987	0.3853402	0.014500141	-0.067819834	-0.18959999	-0.10821986	-0.10530996	-0.10971999	6.00E-04	-0.092969894	-0.0654099
5127	11726230_s_at	AHI1	Abelson helper integration site 1	0.22702026	0.36618996	-0.012849808	-0.122259855	0.16956997	0.2427702	-0.18520999	-0.12051988	0.27285004	0.089190006	-0.024320126	0.063090324	0.18497992	0.20962	0.4355302	0.27337027	0.24407005	0.19693995	0.37499	0.009300232	0.09026003	0.02406025	-0.4308598	0.053200245	0.19614029	-0.04758978	-0.063990116	0.21004009	0.2376399	-0.10538983	-0.15724993	0.094799995	-0.016739845	-0.005759716	0.018410206	-0.13136983	-0.047739983	0	-0.06562996	-0.083519936	-0.104059935	-0.25008988	-0.18324995	0.16928005	0.079930305	-0.09845996
5142	11745435_a_at	ZBTB1	zinc finger and BTB domain containing 1	0.01938963	-0.18636036	0.043119907	-0.1349802	-0.3255	0.13015985	-0.2999301	-0.06996012	-0.10179043	0.26254988	0.3512497	0.24077988	0.16560984	0.68029976	0.24480963	0.0074296	0.21939993	0.25874996	0.042429924	0.06345987	0.15171957	0.34034967	0.4645896	0.13516998	0.26408958	-0.116000175	-0.13215017	0.23812962	-0.08823013	-0.01967001	-0.24265003	0.078229904	-0.054560184	-0.30361032	-0.07126999	-0.09160042	0	-0.08331013	-0.3976102	-0.33444023	-0.16443014	-0.3238001	0.049029827	-0.19441032	-0.17554045	-0.15415001
5157	11731167_x_at	FAM71F1	family with sequence similarity 71, member F1	0.097849846	0.27170992	0.001599789	0.22953987	0.54306984	0.002039909	-0.12390995	-0.1349101	0.054890156	0.2952299	0.12264013	0.004369736	0.39126968	0.12673998	0.10877991	0.050169945	0.020020008	0.22309971	0.09283972	-0.010230064	0.5282798	-0.026269913	-0.092840195	0.12716007	0.0848999	0.15529013	-0.05960989	0.10324001	-0.1129899	-0.033629894	-0.035709858	0.12691975	0	-0.05124998	0.044149876	-0.02064991	-0.030670166	-0.064879894	-0.05147028	-0.045899868	-0.074530125	-0.058269978	-0.28408003	-0.087200165	0.04295969	-0.13376999
5211	11718824_at	C5orf53	chromosome 5 open reading frame 53	0.099289894	0.062039852	-0.16238976	0.14359999	0.118180275	0.15320015	-0.12186003	-0.22272015	0.054210186	0.14854002	-0.31876993	-0.14956999	0.22912025	0.23769999	0.1949501	0.080329895	0.048570156	0.06808996	0.47272015	-0.15762997	0.2945299	0.26464987	7.60E-04	-0.04911995	-0.17558002	-4.60E-04	0.17214012	0	0.28096008	0.012549877	-0.18260002	0.25205994	0.08474016	-0.10066986	-0.018000126	0.1760602	-0.059479713	0.13734007	-0.023689747	-0.024409771	-0.24163008	-0.24732018	-0.20264006	0.12511015	0.017429829	-0.20412016
5314	11761545_x_at	C12orf24	chromosome 12 open reading frame 24	0.092259884	0.0974102	0.16793013	-0.04716015	0.13706017	0.012000084	-0.081560135	-0.06815004	0.048570156	0.1498599	-0.03080988	0.040440083	0.41142988	0.1631198	0.23548985	0.2233901	0.1739502	-0.046860218	-0.029530048	0.045700073	0.15147018	0.21220016	-0.029650211	0.07795	-0.05384016	-0.1491499	-0.094530106	0.034190178	-0.13489008	0.024149895	-0.008170128	0.1516099	0.03793001	-0.07011986	0.012730122	-0.11369991	0	-0.0606699	-0.040299892	-0.123569965	-0.25163007	-0.21054983	-0.12298012	-0.27830005	-0.06755018	-0.043930054
5364	11747984_x_at	NARG2	NMDA receptor regulated 2	0.089949846	0.18168998	-0.13146996	-0.18754005	-0.050470114	0	0.03795004	-0.012269974	-0.023310184	0.14916015	-0.110440016	-0.06727004	-0.002010107	-0.045300007	0.16156983	0.10633969	-0.022610188	0.06373	0.17278981	0.021559954	0.13353992	0.24768996	0.087439775	0.08116984	0.09471011	0.012929916	-0.09348011	-0.0488801	0.16376996	-0.022269964	-0.069980145	0.40117002	0.16896987	-0.005890131	0.11642003	-0.006669998	0.00751996	0.030019999	-0.18865013	-0.40819	-0.058310032	-0.25286007	-0.008579969	-0.021680117	0.006309986	-0.11880016
5376	11739882_a_at	GLIS3	GLIS family zinc finger 3	-0.04550004	0.44530988	0.10956001	0.15559006	0.21514988	-0.032850027	-0.19678998	-0.16453004	0.17757988	0.14045	0.06044984	0.015039921	0.20833993	0.41902995	-0.024690151	0.05017996	0.18066001	0.090960026	0.06371999	0.19087982	-0.036360025	0.09613991	0.15335989	0	-0.09666014	-0.06735015	0.11246991	0.076410055	0.18434	0.09045005	0.041749954	0.10504985	-0.021749973	-0.11883998	-0.05144	0.08872986	-0.10396004	0.09614992	0.021810055	-0.039809942	-0.080960035	-0.0797801	-0.05754018	-0.15551996	-0.06608009	0.09109998
5379	11764251_s_at	MOSPD1	motile sperm domain containing 1	0.26875997	0.2520001	0.17681003	0.25210023	0.17942	0.011110067	0.16318011	0.065809965	0.11149001	0.11623001	7.90E-04	0.04689002	0.010560036	0.052730083	-0.056740046	0.054579973	-0.16177988	0.20964026	-0.015219927	0.020970106	0.25190997	0.29039025	0.08315015	0.12022996	-0.022559881	-0.00865984	0.011160135	-0.04953003	-0.15756989	-0.016959906	0.008949995	0.22324014	-0.046739817	-0.012569904	0	-0.10066986	-0.03970003	-0.06063986	0.048979998	-0.18209982	-0.025099993	0.001280069	-0.26356983	-0.04475999	-0.028889894	-0.19673991
5393	11739189_at	AKT3	v-akt murine thymoma viral oncogene homolog 3 (protein kinase B, gamma)	0.037310123	0.06020975	0.059129715	0.10152006	-0.05812025	-0.042690277	-0.118370056	-0.06169033	0.40982008	0.42722988	0.06753969	-0.03644991	0.07034969	0.108180046	0.010669708	0.04921007	0.06838989	0.030659676	0	0.035510063	0.10775995	-0.0896101	0.21994972	-0.30321026	0.017659664	-0.031970024	0.15374994	-0.001610279	0.15708971	-0.10899019	0.08601999	-0.10722017	0.013819695	-0.07876015	-0.046629906	0.3069501	-0.14335012	0.4416399	-0.22113991	-0.33816004	-0.16780996	-0.11823988	-0.10986996	-0.09279013	-0.18260002	-0.091340065
5492	11757994_s_at	ZNF674	zinc finger family member 674	0.32149005	0.2175901	0.051270008	0.023180008	0.051620007	0.08097005	0.10557008	-0.005320072	0.21132994	0.117059946	-0.035130024	-0.036659956	-0.049570084	0.2584901	0.047130108	0.14910007	0.17618012	0.080250025	-0.09553003	0.078259945	0.124819994	0.002949953	0.015239954	0.014169931	-0.011699915	-9.99E-05	0.17922997	-0.032789946	-0.14749002	0	0.044510126	0.09303999	-0.008589983	-0.024110079	0.04027009	-0.06301999	0.057850122	0.027090073	-0.023629904	-0.09175992	-0.039809942	-0.2039299	-0.117029905	-0.024129868	-0.011719942	-0.20511007
5516	11725798_s_at	USP46	ubiquitin specific peptidase 46	0.090960026	0.27068996	0.08979988	0.12491989	0.040930033	0.020079851	0.008869886	-0.015619993	0.09453988	0.024230003	0.064169884	-0.055380106	-0.016420126	0.13083005	-0.045979977	0.13329005	0.045529842	8.99E-05	0.05286002	0.09623003	-0.006000042	0.058399916	0.13458991	0.27508998	-0.05130005	0	0.22816992	-0.13056993	-0.02673006	-0.12432003	-5.00E-04	0.11478996	-0.012779951	-0.06500006	0.048429966	0.081259966	-0.032760143	0.00639987	-0.18905997	0.07540989	-0.08820009	-0.026750088	-0.09833002	-0.106189966	0.2249	-0.12996006
5545	11721799_s_at	NAA50	N(alpha)-acetyltransferase 50, NatE catalytic subunit	-0.17070007	-0.09512997	-0.094089985	0.07491994	-0.13233995	0.09120989	-0.044589996	0.21176004	0.045429945	0.32443	0.46983004	0.006219864	-0.02959013	0.047109842	0.053649902	0.026499987	-5.70E-04	-0.061100006	-0.019370079	0.05254984	-0.01967001	0.23869991	0.43971014	0.09380984	0.052189827	-0.02695012	0.15629005	-0.02150011	0.35388994	0.01809001	0.08387995	0.25792003	0.03377986	0.036839962	-0.026590109	-0.03120017	-0.013630152	0.068719864	-0.04692006	-0.05768013	-0.073060036	0	-0.12106013	0.14547992	-0.082460165	-0.062380075
5645	11744483_x_at	POC1B	POC1 centriolar protein homolog B (Chlamydomonas)	0.02350998	0.52496004	0.29824018	0.0829401	-0.027879953	0.10476017	-0.04113984	0.14994001	-0.014219999	0.056900024	0.029230118	0.080090046	0.28330994	0.27834988	0.14664984	0.08328009	0.25457	0.002330065	0.3969202	0.18330002	0.08072996	-0.00364995	2.60E-04	-0.003170013	-0.046040058	-0.06704998	-0.093979836	-0.12159991	-0.025549889	0	-0.025680065	0.06246996	-0.09109998	0.103000164	-0.0334599	-0.010010004	-0.051669836	0.06496	0.05961013	-0.07811999	-0.022699833	0.012890101	0.031100035	-0.082319975	-0.10828996	0.011940002
5659	11749172_x_at	NEXN	nexilin (F actin binding protein)	0.12751007	0.03824997	0.10214996	0.006710053	-0.018320084	0.08278012	-0.027519941	0.04637003	-0.08522987	0.23408985	-0.13683987	0.020889997	0.057719946	0.09664011	0.44056988	0.14527011	0.25988007	0.090709925	0.27717018	0.01876998	-0.13455987	0.33367014	0.011029959	0	0.063709974	-0.08327007	0.39981985	0.045710087	0.04240012	-0.062350035	-0.31185007	0.33382988	-0.12821007	-0.03838992	-0.09775996	-0.09094	8.01E-05	-0.033710003	0.059930086	-0.05173993	-0.09240985	-0.052479982	-0.13209987	0.003030062	-0.09849	-0.17650986
5664	11762064_at	RICTOR	RPTOR independent companion of MTOR, complex 2	0.3384199	0.23961997	0.094609976	0.00838995	0.39313984	0.07560992	0.008379936	-0.09535003	0.03658986	0.12237978	0.080549955	-0.023510218	0.1559298	-0.00812006	0.15316987	0.2379198	0.14426994	0.10218978	-0.03420019	0.029459953	0.13641977	0.014209986	0	-0.14098	-0.15014005	-0.10477018	0.22302985	-0.06795001	0.007200003	-0.022119999	0.09215999	0.21457982	-0.06278014	0.037799835	-0.05335021	0.32335997	-0.001640081	0.030329943	-0.06798005	-0.056300163	-0.023970127	-0.07484007	-0.17835021	-0.13865018	0.22893	-0.109019995
5666	11734753_at	TATDN3	TatD DNase domain containing 3	0.073770046	0.07489014	-0.005140066	-0.005280018	0.3953402	0.014490128	0.00387001	-0.09935999	0.46175027	0.41869998	-0.006469965	-0.003739834	0.13853002	0.10870004	-0.005559921	0.122130156	0.14700007	0.103709936	0.12942004	-0.004089832	0.099020004	0.15263009	-0.12993002	0.06369996	0.008759975	-0.04354	0.013390064	0.008929968	-0.053689957	0.0388	-0.022650003	0.026000023	0.020970106	0.021899939	-0.022480011	-0.058840036	-0.12802005	0.029960155	-0.20668983	-0.23160005	-0.16925001	-0.16553998	-0.16480994	-0.06114006	-0.055649996	-0.12436986
5669	11751581_a_at	ANKRD32	ankyrin repeat domain 32	0.058320045	0.05347991	0.05107999	0.057139874	0.06834006	0.10491991	0.046459913	0.17835999	-0.028300047	0.33570004	0.15199995	0.05772996	0.13647008	0.14120007	0.5287399	0.016190052	0.11097002	-0.012200117	0.20661998	0.11324	-0.032809973	0.14608002	-0.006779909	0.11786008	0.02482009	0.42017007	-0.04828	0.06819987	0.050740004	-0.06469011	-0.11442995	0.12869	-0.03121996	-0.02215004	-0.021490097	-0.106080055	0.008699894	-0.09078002	-0.023770094	-0.097990036	-0.0778501	-0.063250065	-0.11932993	-0.08582997	-0.05095005	-0.109950066
5750	11746689_a_at	FAM46A	family with sequence similarity 46, member A	0.21181989	0.088860035	0.024209976	-0.14058995	0.050120115	0.07020998	-0.09604001	0.1728599	0.1006999	-0.010099888	-0.07484007	0.0575099	0.20249009	0.021480083	0.10010004	9.70E-04	0.05982995	0.05017996	0.1465199	0.108500004	-4.60E-04	0.05121994	5.90E-04	-0.029580116	0.18440008	-0.036959887	0.62710977	-0.019119978	0.13417006	-0.004440069	0.09485006	0.2292099	-0.054130077	-0.032130003	-5.01E-05	-0.055789948	0.09707999	0.2823801	-0.22740006	0	0.039730072	-0.14627004	-0.023430109	-0.18500996	-0.004040003	-0.082809925
5825	11755157_x_at	KLHL8	kelch-like 8 (Drosophila)	0.024020195	0.002470017	-0.013239861	0.18436003	0.09271002	-0.11918998	-0.025139809	0.044090033	0.02466011	0.25926018	0.052090168	-0.10586977	0.065020084	0.028240204	0.102840185	0.4519899	0.05258012	0.18205023	0.24334002	0.074010134	0.14696002	-0.009379864	0.021780014	-0.04824996	0.12383008	0.0571301	0.13232017	-0.03522992	0.12817001	-0.1231699	0	0.041270018	0.40109992	-0.040709972	-0.042669773	-0.021199942	0.023320198	0.061720133	-0.038429976	-0.002729893	0.018770218	-0.06853986	-0.052159786	-0.08444977	-0.001909971	-0.16742992
5847	11730541_x_at	TAF1A	TATA box binding protein (TBP)-associated factor, RNA polymerase I, A, 48kDa	-0.10030985	0.15332007	0.009279966	0.0523901	-0.14838004	0.032619953	0.08272004	-0.14363003	0.09740996	0.15911007	-5.60E-04	-0.027009964	0.11634016	0.018790007	0.10718012	0.18850017	-0.01315999	0.06385994	0.06391001	0.24110007	-0.001869917	0.2356	0.12547016	0.08696008	0.010060072	-0.14506006	0.077280045	-0.004509926	-0.09407997	0	0.017230034	0.21648002	0.15286994	-0.023639917	0.31023002	0.087960005	-9.00E-04	-0.04196	-0.100440025	-0.16217995	-0.12775993	-0.08782005	-0.07136989	-0.048300028	0.008990049	-0.033609867
5859	11758175_s_at	SLC36A1	solute carrier family 36 (proton/amino acid symporter), member 1	0.19408989	0.23762012	0.006340027	-0.15346003	0.009079933	0.18167996	-0.04743004	0.2104299	0.09719992	0.25866008	-0.039659977	0.10215998	0.24698997	0.19277	0.030610085	0.34339	0.2546301	0.038700104	0.19408989	0.23984003	-0.13041997	0.033010006	-0.002020121	-0.03328991	0.009609938	-0.06436992	-0.14671993	-0.00992012	-0.007740021	0.032599926	0.13095999	0.41344	0.0104599	-0.011869907	-0.070359945	-0.027659893	-0.047559977	-0.079600096	-0.11161995	-0.20604992	-0.10304999	-0.13735008	-0.1745801	-0.12460995	0.05618	0.06185007
5896	11731795_at	EPHX4	epoxide hydrolase 4	0.1428299	0.3803401	0.2839899	0.26644993	-0.055890083	0.03837967	-0.06509018	-0.2719202	0.21981001	0.17381	-0.0595901	-0.021260023	0.055379868	0.12343979	0.2342	0.0998497	0.19812012	0.0662899	-0.096520185	0.055699825	4.80E-04	0.0977397	-0.08527017	0.13132	-0.039330006	0.05760002	-0.101370096	0.055459976	0	-0.007349968	-0.09342003	0.32792997	0.050469875	0.07113981	-0.14708018	0.03836012	-0.030810118	0.053450108	-0.12763	-0.051970005	-0.040690184	0.0218997	-0.07397008	-0.020170212	0.027209759	0.11151981
5960	11756521_a_at	IREB2	iron-responsive element binding protein 2	0.22588992	0.23169994	0.074609995	0.10061002	0.07130003	0.008630037	0.056159973	-0.039770126	0.20938993	0.081419945	0.28311992	-0.04250002	-0.01909995	0.12753987	0.029489994	0.028630018	0.12846994	-0.02789998	0.055569887	-0.025350094	0.39382982	0.12333989	0.30149984	0.0183599	-0.10970998	0.34675002	0.03399992	-0.015210152	0.21669984	-0.030149937	-0.063280106	0.16048002	0.14092994	0.027889967	-0.1659801	0.008949995	-0.08978009	-0.03144002	-0.057070017	-0.059350014	-0.115560055	-0.025249958	-0.022710085	-0.059950113	0	-0.09492993
6014	11724139_s_at	SACS	spastic ataxia of Charlevoix-Saguenay (sacsin)	0.115070105	0.4317901	0.26700997	0.22217011	0.06620002	-0.03685999	-0.06850004	0.02057004	0.07445979	0.03741002	0.055179834	0.09670997	0.05328989	0.15754008	-0.08107996	0.01699996	0.14668012	-0.11181998	0.15417981	0.27469993	0.106680155	0.17429996	0.23423982	-0.1212101	-0.04041004	-0.07091999	0.1520698	-0.06569004	-0.069000006	-0.015320063	0.11063981	0.34358	0.013849974	-0.047100067	0.15149999	0.116760015	-0.035789967	-0.029070139	0	-0.050930023	-0.16503	-0.042770147	-0.093410015	-0.17957997	-0.020100117	-0.08280015
6080	11747354_a_at	IQGAP2	IQ motif containing GTPase activating protein 2	0.046880007	-0.09185004	0.10476017	0.15917015	0.22849989	-0.14137006	0.118549824	0.06160021	-0.07161999	0.28301	0.03966999	-0.001420021	0.22041988	-0.09354997	0.38289976	0.11125994	0.13390017	0.25215006	0.03133011	-0.03808999	0.09622002	0.15237999	-0.032200098	-0.07669997	0.33642006	-0.06545997	0.08479023	0.28915977	0.041199923	-0.16655993	-0.08239007	-0.07256007	-0.03444004	-0.0274899	0.047580004	0.054609776	0.124390125	0.057010174	-0.13006997	-0.10930991	-0.30849004	-0.16955996	-0.06991005	0	-0.10852003	-0.08185005
6108	11748551_a_at	ADAM3A	ADAM metallopeptidase domain 3A (cyritestin 1)	-0.06665993	0.16989994	0.16667986	-0.02412033	0	0.009749889	-0.040590286	-0.14119005	0.22712994	0.030250072	-0.054970264	0.017439842	0.038209915	0.079380035	0.33923006	0.40701008	0.066239834	-0.001250267	0.12515974	0.21254969	0.048870087	0.015890121	0.02094984	-0.006790161	0.04741001	0.018819809	0.112400055	0.023590088	-0.007719994	-0.013070107	-0.01951027	0.09505987	0.10302973	-0.009950161	-0.004460335	0.08769989	-0.114230156	-0.039279938	-0.09407997	-0.066030025	-0.1879201	-0.33982015	-0.07902002	0.014569759	0.21766996	-0.12883997
6143	11734677_x_at	ITIH5	inter-alpha (globulin) inhibitor H5	0.14082003	0.26433992	0.07368994	0.11241007	0.2353301	0.048020363	-0.24972963	-0.20552969	0.29508018	0.058070183	-0.16122007	-0.08229971	0.24716997	0.38438034	0.10388994	0.31550026	0.32897997	-0.0934	-0.10646963	0.047650337	-0.03998995	0.010310173	-0.007899761	-0.07171965	0.0125103	-0.026189804	0.25660038	0.1257801	0.19797039	-0.043829918	0.33701038	0.14423037	-0.04832983	0	-0.09579992	-0.16087008	0.011370182	-0.15509987	0.12572002	-0.23947	-0.21322966	-0.06782961	-0.19347	-0.13796997	0.03420019	-0.17998981
6162	11738278_x_at	TRIM34	tripartite motif-containing 34	0.44037008	0.40087986	0.12719989	-0.057739973	0.36941004	0.27856016	-0.1759901	-0.030900002	0.21982002	0.42481995	-0.053790092	0.13962984	0.30059004	0.22739983	0.024999857	0.24161005	0.09970999	0.112969875	0.14331985	0.1326499	-0.003970146	0.006039858	-0.18728995	0.017809868	0.08097005	-0.08038998	-0.21539998	-0.014950037	-0.019690037	-0.031759977	0.016729832	0.21073985	-0.07922006	-0.08937001	-0.09466004	-0.17743015	0.38990974	-0.11881995	0	0.049329996	-0.05065012	-0.13553	-0.17812014	-0.10767007	-0.049200058	-0.19304013
6193	11743472_a_at	ZNF226	zinc finger protein 226	0.17819	0.056050062	0.06669998	-0.011999846	-0.009079933	0.19053006	0	0.39867997	-0.046769857	0.18883014	-0.032949924	-0.034559965	0.082700014	0.26629996	0.103520155	0.11002016	-0.036239862	0.17650008	0.19305015	0.13670015	-0.088180065	0.2616501	0.12159014	0.14133	0.13600993	-0.18049002	-0.010910034	-0.07055998	0.12024999	-0.04692006	0.16288996	0.23139	-0.05585003	-0.085479975	0.123270035	-0.031839848	0.041460037	0.043440104	0.010839939	-0.060790062	-0.084990025	-0.08838987	0.02392006	-0.05979991	-0.003520012	-0.12036991
6359	11732918_a_at	CORIN	corin, serine peptidase	0.2894101	0.3111601	0.24401999	0.25004005	0.10210991	-0.011240006	-0.040659904	-0.10694027	-0.003290176	-0.04114008	-0.029459953	-0.1328001	0.19032001	0.18405008	0.023319721	0.095210075	0.21697998	-0.12274027	0.13637972	-0.056380272	0.03793001	-0.12137985	0.07485008	-0.17311001	-0.002880096	-0.05044985	0.30212975	0.005710125	0.06847	0.033780098	-0.08105993	0.30552006	-0.029950142	-0.11248016	0.06634998	0.021669865	0.091879845	0.061530113	0.16435003	-0.10291004	-0.043720245	-0.117249966	-0.124929905	-0.062540054	0.012619972	-0.11339998
6493	11735944_x_at	TTC21B	tetratricopeptide repeat domain 21B	0.028320074	0.09696984	0.09358001	-0.007410049	0.11048007	0.06114006	-0.05591011	0.005270004	0.046040058	-9.01E-05	0	0.06656003	0.24194002	0.2119999	0.14526987	0.06996989	0.074039936	0.05911994	0.31753016	0.3464799	-0.055570126	-0.03676009	-0.03182006	0.108389854	0.010469914	-0.106920004	0.15503001	-0.03579998	-0.13828993	0.04024005	0.026350021	0.18485999	0.24777985	-0.06718993	-0.023220062	0.003329992	-0.08842015	-0.077090025	-0.120520115	0.05008006	-0.12708998	-0.04934001	6.80E-04	0.013089895	-0.02918005	-0.16408014
6528	11733196_a_at	KIAA1586	KIAA1586	0.19155002	0.101750135	-0.043269873	0.12682009	-0.014459848	-0.003319979	0.01999998	0.10935998	0.044939995	0.20703006	-0.023499966	-0.05305004	0.021820068	0.10757017	-0.06115985	-0.050220013	-0.001269817	0.09978008	-0.061399937	0.16158009	0.009940147	0.040930033	0.16881013	0.0997901	0.11168003	0.07133007	0.015140057	-0.012490034	0.00541997	0.002290011	-0.17891002	0.17351007	0.043740034	-0.021529913	0.029630184	-0.028049946	-0.10529995	-0.027789831	-0.19402003	-0.019170046	-0.07522988	-0.1178	-0.11261988	-0.042649984	0.00466013	-0.20937991
6543	11733178_a_at	ZBTB1	zinc finger and BTB domain containing 1	-0.03473997	0.06410003	0.008620024	0.08727002	0.064879894	0.022550106	0.16782999	0.041290045	-0.0211699	0.06668997	0.051909924	-0.04334998	0.1995101	0.13839006	0.2128799	0.09466004	0.12518	0.047209978	0.082210064	0.098560095	0.27700996	0.08041	0.047470093	-0.04753995	0.30387998	-0.007839918	0.030230045	0.116379976	-0.09238005	0.020400047	-0.050499916	0.09658003	-0.018519878	0.03451991	-0.045259953	-0.053299904	0	-0.101799965	-0.08510995	-0.016599894	-0.08219004	-0.13925004	-0.061840057	0.028949976	-0.07924008	-0.019870043
6554	11728840_at	TMCC3	transmembrane and coiled-coil domain family 3	0.059079885	-0.019060135	-0.025629997	-0.072460175	0.12834	0.03761983	0.05412984	0.21015978	0.08553982	0.27030993	0.22492981	-0.022740126	-0.03697014	0	-0.011370182	-4.90E-04	0.15145993	0.029599905	0.075289965	0.124899864	0.08087993	0.11532998	-0.12264013	-0.10299015	0.07949996	-0.026790142	0.10663986	-0.069300175	0.044099808	0.04922986	0.06742978	0.09707999	-0.037890196	0.17130995	-0.001390219	0.07534981	-0.14673018	-0.108230114	-0.1273601	-0.26784015	-0.29750013	0.02113986	-0.11250019	-0.15862012	-3.00E-04	0.13349986
6592	11722202_a_at	FBXO22	F-box protein 22	0.039110184	-0.019460201	0.068309784	-0.015339851	0.20030975	0.013519764	0.011919975	0.13847017	-0.04876995	0.017640114	0.013959885	-0.13003016	0.16985989	0.09720993	0.08037996	0.105969906	0.0745101	-0.026780128	0.13703012	0.09201002	-0.08594012	0.012129784	0.18311977	0.14329004	-0.10315013	-0.007639885	0	-0.14165998	0.031030178	0.04480982	0.024260044	0.2809701	0.027289867	-0.066329956	-0.06595993	-0.08974004	0.043660164	0.034190178	-0.048890114	-0.08692002	-0.028369904	-0.12089014	-0.17845011	-0.102920055	-0.005599976	-0.08486009
6642	11730385_at	GREM2	gremlin 2, cysteine knot superfamily, homolog (Xenopus laevis)	0.115119934	-0.067389965	0.051019907	0.4802997	0.022269964	0.33103013	0.009089947	-0.028900146	0.052839994	0.03764987	0	-0.032130003	0.084909916	-0.05501008	-0.041480064	-0.031110048	0.011940002	0.097249985	0.09297991	0.011129856	-0.014110088	0.25899005	0.23321986	-0.056440115	0.006259918	0.024799824	0.39083982	-0.03211999	0.14883995	-0.03763008	-0.07417011	0.16269994	0.31829	-0.02425003	0.05815983	0.22906995	-0.086630106	-0.055920124	0.041479826	-0.010810137	-0.079790115	-0.07838011	0.063930035	-0.14185	-0.04621005	-0.1400001
6746	11745452_a_at	CCDC76	coiled-coil domain containing 76	0.1818099	0.072919846	0.065099955	0.03399992	0.37854004	0.09611988	-0.026940107	0.005359888	0.016639948	0.13052988	-0.070930004	0.22549987	0.32810998	0.09606004	0.15146995	0.14032984	0.044629812	0.19931984	0.047719955	-0.11476016	-0.035789967	0.020249844	-0.23276997	-0.011739969	-0.001410008	0.03373003	-0.08866	0.081909895	0.042369843	0.037329912	-0.12777996	0.105749846	-0.22196007	-0.05550003	-0.006530047	-0.19032001	0.12594986	-0.09466004	0.08445001	0.005120039	-0.17393017	-0.1227901	-0.045030117	0	-0.22745013	-0.12031007
6800	11750728_a_at	UGT2A1 /// UGT2A2	UDP glucuronosyltransferase 2 family, polypeptide A1 /// UDP glucuronosyltransfe	0.4618802	0.44043016	0.4047699	0.16777992	0.13484001	0.110409975	-0.13464999	0.026720047	0.07181001	-0.044559956	0.10078001	0.08813	0.07395005	0.32285	0.06860995	0.19988012	-0.09935999	0.088969946	0.005899906	-0.033679962	-0.002120018	0.026619911	0.01654005	-0.017050028	-0.062109947	-0.041460037	0	0.06428003	-0.0978899	0.011559963	0.03428006	0.4391799	-0.007200003	0.008539915	-0.00293994	-0.009870052	-0.064310074	-0.029680014	-0.018860102	0.033010006	-0.0887301	-0.11720991	-0.08384991	-0.10887003	-0.02887988	-0.08947992
6818	11763996_at	---	---	0.029190063	0.23430991	0.065160036	0.121389866	0.14934993	0.049469948	0.02651	-0.09117007	0.06361985	0.088559866	0	-0.14091015	0.2564199	-0.025390148	0.050169945	0.12575006	0.009409905	0.030390024	0.09282994	0.08423996	0.09043002	0.029129982	0.20018983	0.042350054	-0.09486008	-0.046760082	-0.03575015	-0.08754015	-0.06051016	-0.05827999	0.010619879	0.07870984	-0.08429003	-0.021759987	-0.063850164	0.029569864	0.001669884	-0.06410003	-0.006230116	-0.022170067	-0.088969946	-0.14749002	-0.11377001	0.011229992	0.017199993	-0.16863012
6845	11727265_a_at	HAUS3	HAUS augmin-like complex, subunit 3	0.08313012	0.093379974	0.09210014	-0.10421991	0.11303997	0.11506009	-0.08857989	0.005870104	0.09052014	0.22615004	0.004889965	-0.00391984	0.12336016	-0.017429829	0.092210054	0.20800018	0.022410154	-0.06497002	0.18723011	-0.1108098	0.07586002	0	0.17646003	0.09043002	0.08972001	0.022989988	0.040179968	0.21086001	-0.023530006	0.05152011	-0.025179863	0.20789003	-0.036409855	-0.15487003	-0.009699822	0.036640167	-0.091199875	-0.003719807	-0.10169983	-0.21314001	-0.16959	-0.15392995	-0.14309001	-0.014750004	0.045710087	-0.041729927
6926	11739604_a_at	CCDC88A	coiled-coil domain containing 88A	0.21719003	-0.14556003	-0.08687997	-0.054660082	0.017409801	0.004079819	0.13014984	0.059289932	0.018679857	0.063109875	0.111989975	-0.081400156	0.046949863	0.003999949	0.1202898	0.11655998	0.20830989	-0.001680136	0.15211987	0.08628988	0.03304982	-0.002240181	0.13341999	0.008479834	-0.008180141	-0.07681012	0.087549925	0.038789988	0.013999939	0	0.029049873	0.14694	-0.008560181	-0.12783003	-0.07150006	0.09129	-0.121850014	-0.013210058	-0.23724008	-0.07198	-0.11980009	-0.13679004	-0.13158011	-0.12739015	0.16019988	-0.017120123
6944	11719772_s_at	C5orf24	chromosome 5 open reading frame 24	0.02244997	-0.007270098	8.50E-04	-0.004980087	-0.012439966	0.04380989	0.075779915	-0.0025599	-0.047559977	0.18378997	-0.016309977	9.80E-04	0.22254992	0.22586012	0.10263991	0.21123004	0.023220062	0.34459996	0.090549946	0.06981993	0	0.090409994	0.19798994	-6.80E-04	-0.10084009	0.043060064	0.22051	-0.051069975	0.14163995	0.03154993	-0.05689001	0.19664001	0.010220051	-0.089080095	0.004290104	0.028480053	-0.027709961	0.009360075	-0.042490005	-0.08842993	-0.04463005	-0.01729989	-0.1082499	-0.03131008	0.038019896	-0.01680994
7059	11733750_a_at	BDNF	brain-derived neurotrophic factor	0.28232026	0.32229018	0.3926599	0.12568021	0.3669002	0.041400194	-0.16200995	-4.30E-04	0.22866988	0.07152009	-0.0413599	-0.14923978	0.09869003	0.20842004	0.021050215	0.11433005	0.038740158	-0.07897997	0.14495015	0.024150133	-0.09726977	0.030630112	-0.03216982	0.0548501	-0.06425977	-9.40E-04	-0.10057998	0.007680178	-0.003129959	0.18984008	-0.023339987	0.32513022	-0.038149834	-0.07338977	0.007680178	0.035060167	4.90E-04	-0.096319914	-0.012129784	0	-0.13992977	-0.08791995	-0.07669997	0.09977007	-0.045939922	-0.16275978
7250	11724536_a_at	UBA5	ubiquitin-like modifier activating enzyme 5	-0.03218007	0.1823399	0.13004994	-0.088939905	0.029239893	0.029870033	0.06327987	0.014359951	0.019340038	0.04866004	0.027250051	-0.004120112	-0.001460075	-0.056159973	-0.026299953	0.009190083	0.14322996	-0.083930016	0.10583997	0.14432001	0.3036499	0.16409993	0.025049925	0.12999988	-0.017640114	0.023890018	0.11681008	0.068099976	0.032190084	-0.080709934	0	0.41404986	-6.90E-04	-0.10725999	-0.025320053	-0.03644991	0.010040045	0.09232998	-0.08466005	-0.11716008	-0.03621006	-0.20515013	-0.033329964	0.007080078	-0.029789925	-0.13553
7343	11755504_at	RBM34	RNA binding motif protein 34	-0.057830095	0.19529986	-0.0662601	-0.045130014	0.031759977	-0.001160145	-0.015759945	-0.04405999	0.18972993	0.41924	0.22960997	0	0.19341993	-0.04185009	0.07282996	-0.043689966	0.13027	0.11117005	0.15987992	0.08568001	0.1114099	0.08475995	0.11363006	0.016690016	0.04996991	-0.038419962	0.09687996	0.15756989	-0.010920048	0.05448985	-0.023280144	0.021130085	0.03186989	-0.021379948	0.15004992	0.14131999	-0.040610075	-0.03537011	-0.21100998	-0.08879995	-0.10342002	-0.08053994	-0.07929015	-0.015949965	0.031209946	-0.061310053
7345	11742715_x_at	TBRG1	transforming growth factor beta regulator 1	0.19441009	0.09887004	0.018140078	-0.06077981	0.022250175	0.22282004	0.010540009	-0.001449823	0.073690176	0.051370144	0.060850143	0.06572008	0.11922002	0.18904996	0.04598999	0.1731	0.20063019	0.005230188	0.027390003	0.17049003	0	0.1270001	0.11115003	0.0785501	0.16409016	-0.050419807	-0.007649899	0.010980129	-0.025939941	0.10758996	-0.008829832	0.018630028	-0.05144	-0.01745987	-0.057549953	-0.008409977	-0.07222986	0.0734601	-0.046759844	-0.007089853	-0.08041	-0.15962982	-0.035429955	-0.11351991	-0.02915001	-0.001739979
7373	11736612_x_at	KIAA1432	KIAA1432	0.13290024	0.18362999	0.09621	-1.80E-04	0.28107023	0.09951019	0.010169983	-0.071559906	0.16773987	0.12336016	-0.18799019	0.10438013	0.06666994	0.0802598	0.00676012	0.003809929	-0.02493	0.06630993	0.09138012	-0.09189987	0.28464985	0.04114008	0.06852007	0	0.121739864	-0.0493598	0.009699822	0.19755983	-0.07239008	3.90E-04	-0.12782001	-0.118909836	0.03872013	-0.030419827	0.028709888	-0.03750992	0.098670006	0.064939976	-0.02286005	-0.08548975	-0.009910107	-0.07268	0.041369915	-0.03269005	-0.11310005	-0.20518017
7484	11754693_a_at	AHI1	Abelson helper integration site 1	0.11085987	0.07306981	-0.12628007	0.09065986	0.19603992	0.004809856	-0.05694008	-0.06498003	-0.028240204	-0.09891009	-0.04354	-0.07193017	-0.026640177	0.011499882	0.009019852	0.025059938	0.1515398	0.11550999	0.08859992	0.11236	-0.031120062	0.11752987	-0.03629017	0.003629923	0.4896798	-0.071210146	0.28873992	-0.010910034	-0.03588009	0.014719963	0	0.21846986	0.09248996	0.10288	0.10109997	0.02083993	0.11033988	-0.08113003	-0.065540075	-0.012639999	-0.086140156	-0.22055006	0.012199879	-0.060940027	0.007529974	-0.07519007
7588	11729981_s_at	PARP11	poly (ADP-ribose) polymerase family, member 11	0.06737995	0.15012002	-0.042559862	-0.043109894	0.023180008	0.010070086	0.01880002	0.022600174	0.06329012	0.02651	0.11974001	-0.08175993	-0.005189896	-0.01481986	-0.05739999	0.13749003	0.12125015	-0.06841993	0.040910006	0.11162996	0.112699986	0.049990177	0	0.15138006	0.012890101	-0.056910038	0.02899003	0.06300998	0.007260084	-0.13959002	-0.029350042	0.046990156	-0.047819853	-0.059049845	0.08854008	0.09727001	-0.04557991	0.16983008	-0.068809986	-0.16360998	-0.088039875	-0.026989937	-0.10223985	-0.18824005	-0.065999985	-0.054939985
7645	11722416_a_at	HBS1L	HBS1-like (S. cerevisiae)	0.13503003	-0.034279823	0.04700017	0.058969975	-0.036599874	0.002900124	0.019520044	-0.025859833	0.14538002	0.03452015	0.010610104	0.11132002	0.14855003	0.0766201	0.42937016	0.24558997	0.13406014	0.23294997	0.09161997	0.068259954	0.13742995	0.14429998	0.015910149	-0.034529924	0.13795996	-0.08279991	-0.08755994	-0.028009892	-0.09829998	0.03283	-0.08336997	-8.30E-04	0	0.048870087	0.15230012	-0.03674984	0.071150064	-0.028889894	0.01673007	0.08474016	-0.022559881	-0.04699993	-0.02196002	-0.02680993	-0.043309927	-0.01884985
7749	11758540_s_at	ZNF449	zinc finger protein 449	-0.123239994	0.029870033	0.121659994	-0.09843016	0.0511899	0.08982992	-0.14594007	-0.046139956	-0.002020121	0.07572985	-0.10133004	0.042659998	0.25017	0.064469814	0.10981989	0.011070013	0.18086004	-0.019740105	0.097630024	0.03761983	0.12558985	0.07276988	0.25699997	0.06815004	-0.05621004	-0.20896006	0.02809	0.016939878	0.049059868	-0.030240059	-0.037290096	0.18673992	0.006860018	-0.035320044	-0.008540154	-0.014189959	0.016000032	-0.12857008	-0.15523005	-0.09397006	-0.15701008	0.057549953	-0.09218001	-0.11748004	-0.038680077	0.015159845
7768	11751943_a_at	LRCH2	leucine-rich repeats and calponin homology (CH) domain containing 2	0.027250051	-0.050420046	-0.07687998	0.13634992	0.13216996	0.003030062	0	-0.08741999	0.09873009	0.05675006	0.05784011	0.009619951	0.007169962	0.04218006	0.01793003	-0.006020069	-0.08598995	0.083790064	-0.022320032	-0.006459951	0.27939987	0.11813998	0.31598997	-0.013449907	-0.099289894	-0.067199945	0.18158007	0.035969973	0.26444006	-0.08727002	0.0982101	0.34679985	0.009050131	-0.12956	0.044209957	0.20788002	-0.06631994	-0.002290011	0.030750036	0.016190052	-0.01113987	-0.14826989	-0.09930992	-0.1085701	-0.053960085	-0.12662005
7899	11747286_a_at	SLC25A46	solute carrier family 25, member 46	-0.03414011	0.01470995	0.019500017	-0.01575017	0.14446998	-0.12782001	-0.020070076	0.026929855	-0.016010046	0.1874299	0.04930997	0.066489935	0.09377003	0.004770041	0.03086996	-0.030670166	0.054069996	0.07807994	-0.08068013	0.09715986	0.05333996	0.1645	0.20479989	0.003079891	-0.11392999	0.20969987	0.09069991	0.025399923	0	-0.046380043	-0.057440042	0.14008999	-0.023810148	0.002049923	-0.0548501	0.03516984	-0.10298014	0.21968985	-0.07605004	-0.13339996	-0.035160065	-0.08166003	-0.11997008	-0.19926	0.016419888	-0.0769701
7955	11733942_a_at	TBCEL	tubulin folding cofactor E-like	0.045919895	0.035729885	0.008229971	0.04305005	0.07538009	0.014639854	0.13805985	0.10036993	0.033469915	0.049489975	0.025899887	-0.034970045	-0.093330145	-0.007980108	0.01722002	0	0.023609877	0.05720997	-0.04795003	0.13679004	0.007449865	-0.032130003	0.0831399	-0.043550014	0.015939951	-0.004230022	0.07906985	-0.10354996	0.019079924	-0.050630093	0.00225997	0.08749986	0.13981009	-0.07942009	-0.006659985	0.12753987	-0.06904006	0.10417986	-0.07928014	-0.10592008	-0.13457012	-0.04043007	-0.055619955	-0.10612011	0.0215199	-0.12779999
8048	11723008_s_at	CCPG1	cell cycle progression 1	0.034169912	0.09984994	0.044579983	-0.041840076	0.03902006	-0.033089876	-0.095210075	0.04043007	0.023849964	0.36947012	-0.06559992	-0.089809895	-0.048510075	0.11899996	0.08857989	0.09696007	-0.024359941	-0.043960094	0.1870799	0.049999952	-0.11683011	-0.034529924	-0.016089916	0.028450012	0.081120014	0.03592992	0.0892899	0.0457201	0.0457201	0.028100014	0.019540071	0.25865006	0.015589953	0.04566002	-0.035809994	-0.070739985	-0.08736992	0.116919994	-0.078510046	-0.4546101	-0.049659967	-0.15988994	-0.100029945	-0.02915001	-0.001240015	-0.15212989
8191	11741829_a_at	FAIM	Fas apoptotic inhibitory molecule	0.26389003	0.05595994	0.10655999	0.04741001	0.0286901	0.052050114	-0.02234006	0.059790134	0.030810118	0.11918998	0.14126992	0	0.006040096	0.24103999	0.14867997	-0.002519846	0.069129944	0.16579008	-0.07024002	-0.023339987	0.04621005	0.2567501	-0.019419909	0.15546012	-0.08142996	0.09402013	0.026819944	0.03635001	-0.010859966	-0.017509937	0.0158	0.3246901	-0.00951004	-0.12740993	-0.051699877	-0.01789999	0.05317998	-0.014899969	0.073899984	-0.050780058	-0.05012989	-0.08201003	-0.1070199	0.018029928	-0.07565999	-0.069489956
8261	11745069_a_at	C5orf44	chromosome 5 open reading frame 44	0.10334015	0.03947997	-0.032589912	0.10143995	0.079950094	-0.003939867	-0.014459848	-0.046190023	0.07033014	0.17096996	0.027559996	-0.06695986	0.010640144	0	0.20029998	0.116460085	-0.029710054	0.007760048	0.13541007	-0.010040045	0.14850998	0.22638011	0.18716002	0.14453006	-0.0539999	-0.12753987	0.01654005	-0.04970002	-0.012160063	-0.05423999	-0.009130001	0.06630993	0.0508101	0.01767993	0.07226014	0.12827015	-0.047549963	0.04876995	-0.10156989	-0.04186988	-0.07291007	-0.11180997	-0.11851001	-0.03283	0.002229929	-0.041699886
8478	11732130_x_at	EIF4E	eukaryotic translation initiation factor 4E	0.18041992	0.15387988	0.05988002	0.20079994	0.058889866	0.105180025	-0.033640146	-0.001780033	-0.012769938	0.01947999	0.043789864	-0.014919996	0.0956099	-0.001049995	0.16926003	0.121089935	-0.06779003	0.061889887	0.15991998	0.16206002	0.029079914	0.018149853	0.05850005	-0.018069983	-0.0409801	0.013569832	0.035259962	-0.029139996	-0.08691001	0.029510021	-0.02651	0.13312984	-0.06507015	0.050940037	-0.02801013	0.09053993	-0.13442993	0.01451993	-0.120710135	-0.0548501	-0.04643011	-0.087800026	-0.05953002	-0.010400057	0.052259922	-0.0982101
8492	11740212_x_at	PIK3CG	phosphoinositide-3-kinase, catalytic, gamma polypeptide	0.16451001	0.07695007	0.017280102	0.28175998	0.20846987	0.026190042	0.009569883	0.13379002	-0.021709919	0.026190042	0.12584996	-0.014800072	0.16551995	0.20570993	0.044120073	0.12738991	0.33159995	0.03576994	0.06694007	0.17298007	-0.037280083	-0.011670113	0.04741001	-0.05333996	-0.055229902	-0.051340103	-0.05583	0.033529997	0	-6.10E-04	0.07356	0.053930044	-0.031640053	0.005340099	-0.03176999	-0.003520012	-0.03240013	-0.02538991	-0.040659904	-0.07713008	-0.13518	-0.0915699	-0.04557991	0.006740093	-0.036849976	-0.034800053
8548	11735202_a_at	N4BP2	NEDD4 binding protein 2	0.12865996	-0.04561019	0.11216998	0.001639843	0.008270025	-0.10089016	-0.09471011	0.11771989	0	0.09706998	0.0874598	-0.049960136	0.109999895	-0.01853013	0.17394996	-0.042950153	0.088939905	0.033200026	0.16142988	0.13426995	0.03547001	0.22178984	-0.045920134	-0.014090061	-0.050970078	0.029959917	-0.003020048	0.10316992	0.06813002	-0.061200142	-0.16117	0.31905985	-0.010590076	1.00E-05	0.10749984	-0.012940168	-0.09753013	0.015349865	0.04208994	-0.108150005	-0.009980202	-0.11230016	-0.09533	-0.041900158	-0.07673001	-0.18774009
8963	11733911_a_at	UTP15	UTP15, U3 small nucleolar ribonucleoprotein, homolog (S. cerevisiae)	-0.00872016	0.056349993	0.08065987	0.007539988	-0.024650097	0.08232999	-0.09426999	0.10709	0.021620035	0.30624986	0.079949856	0.18792987	0.31603003	0.006109953	-0.033770084	-0.004490137	-0.03046012	0.001080036	0.053659916	-0.07972002	0.036360025	0.094280005	0.01865983	0.023139954	-0.09573007	-0.07803011	0.024539948	0.013119936	0.06840992	0.06726003	0	0.10774994	0.032569885	-0.07937002	0.10099006	-0.0801301	-0.062050104	-0.039319992	0.02741003	-0.12199998	-0.12135005	-0.10963011	-0.11004996	-0.071640015	-0.09034014	0.04677987
9121	11758442_s_at	ARID4A	AT rich interactive domain 4A (RBP1-like)	0.13063979	0.014969826	0.061359882	0.015249968	-0.004080057	-0.002850056	-0.036820173	-0.024870157	0.17117	0.051319838	0.037909985	-0.05288005	0.073079824	-0.019820213	0.12691998	0.008979797	0.15446997	0.025099993	-0.034750223	0.091799974	0.061629772	0.026599884	0	0.036469936	-0.021140099	-0.038220167	0.036329985	0.05445981	-0.023380041	0.12778997	-0.059190035	0.031969786	-0.048440218	0.092399836	0.118009806	0.028199911	-0.04558015	0.088639975	-0.0396502	-0.019380093	-0.11416006	-0.16794014	9.20E-04	0.048159838	-0.004130125	-0.18864012
9132	11755777_a_at	RECK	reversion-inducing-cysteine-rich protein with kazal motifs	0.14665985	0.13029003	0.001230001	0.06782985	0.022899866	0.05227995	-0.017480135	0.05451989	0.07479	0.031319857	-0.012320042	-0.016139984	0.011669874	0.1609199	0.001829863	0.05743003	0.07617998	0.035539865	0.18648982	-0.005789995	0.04415989	-0.03406	0.13273	0.032379866	-0.010050058	-0.12782001	0.49910998	-1.80E-04	0.047439814	0.029269934	0	-4.00E-04	-0.03812003	-0.0286901	-0.019629955	0.03741002	-0.031100035	0.16602993	0.011070013	-0.06885004	-0.04719019	-0.12056017	-0.06991005	-0.07634997	-0.01899004	-0.08307004
9167	11731851_x_at	SLC30A5	solute carrier family 30 (zinc transporter), member 5	-0.05985999	0.15583014	-0.006109953	0.044130087	-0.018589973	-0.006069899	-0.039089918	0.042160034	0.04369998	0.002240181	-0.024230003	0.020990133	0.039980173	-0.08153987	0.04504013	0.08822012	0.015510082	0.039659977	0.072730064	0.03635001	0.046090126	0.07263017	0.024490118	0.036689997	-0.008559942	0.02488017	0	-0.11625981	-0.18456984	-0.023769855	0.14871001	0.0766201	0.16074014	0.04531002	-0.03267002	0.020519972	-0.115419865	0.031830072	-0.021179914	-0.148	0.018740177	-0.10995984	-0.0300498	-0.10446	0.04240012	-0.14552999
9308	11729359_s_at	RFTN2	raftlin family member 2	-0.024690151	0.10696006	-0.007990122	0.16029	0.08126998	0.10229993	-0.14269996	-0.04598999	0.037119865	0.050659895	-0.029309988	-0.013730049	0.037400007	-0.023519993	0.12923002	-0.08336997	0.037699938	-0.002470017	0.116790056	0.07996988	0.011749983	0.07875991	0.003030062	-0.060470104	0.08543992	-0.08240008	0.45661998	-0.008739948	0.0922699	0.03828001	0.07233	0.13214993	-0.058779955	-0.053169966	-0.015470028	0.17319989	0	0.03751993	-0.14960003	-0.03173995	-0.028350115	-0.058589935	0.019140005	-0.09930992	0.03045988	-0.06823993
9559	11747983_a_at	NARG2	NMDA receptor regulated 2	0.050009966	0.06143999	-0.05929017	-0.1756401	0.10013986	0.006799936	0.002089977	-0.023280144	0.058069944	0.09050989	-0.02444005	0.06132984	0.03780985	0.07392001	0.120679855	0.08088994	0.03677988	0.08527994	0.069619894	-0.06588006	0.013629913	0.09508991	-0.001569986	0.10083985	0.043499947	0.017339945	0.012140036	0.06977987	0.02873993	-0.08107996	-0.08721018	0.03900981	-0.07116008	-0.094470024	0.04934001	0.023649931	-0.0638001	-0.08723998	-0.17228007	-0.069630146	-0.06814003	-0.025370121	-0.09777999	-0.011550188	-0.083660126	-0.076440096
9627	11750164_a_at	SCRN3	secernin 3	-0.057559967	0.07771993	0.013409853	0.22984982	-0.075999975	0.15069985	-0.031560183	0.003139973	-2.50E-04	0.1086998	-0.09046006	-0.034610033	0.060359955	0.098009825	0.1264298	0.119449854	-0.008090019	-0.03934002	0.001159906	-0.027850151	0.23945999	0.05128002	0.023020029	0.08766985	0.006349802	0.20650983	0.027959824	-0.046499968	-0.05384016	0.113539934	0.09846997	-0.020470142	0.10960984	0.007579804	-0.018190145	0.002599955	-0.06721997	0.058669806	-0.1208601	-0.09887004	-0.04234004	0.001509905	-0.050770044	0.011489868	-0.053110123	-0.051560163
9736	11745386_a_at	ZNF638	zinc finger protein 638	-0.03347993	0.039030075	0.008430004	0.06980014	0.27450013	0.0715301	-0.036409855	0.07703996	-0.04508996	0.12400007	0.11418009	-0.030930042	-0.003969908	-9.60E-04	0.058180094	0.08904004	0.041069984	0.079869986	0.012629986	0.36021018	0.08809996	0.08493996	0.20677018	0.044690132	0.041589975	0.07484007	0.05037999	0.22209	0.12739015	-0.041120052	-0.12830997	0.07981014	-0.03930998	-0.13599992	0.060140133	-0.098479986	-0.046139956	-0.016839981	0.059470177	-0.04728985	-0.081389904	-0.026029825	-0.021509886	-0.040119886	-0.06554985	-0.0833199
9907	11737528_s_at	PGBD2	piggyBac transposable element derived 2	0.20019984	-0.031540155	0.105449915	0.020609856	0.17207003	0.01887989	-0.00138998	0.10309982	-0.022279978	-0.00248003	-0.04487014	0.023649931	0.09338999	0.1977098	0.039109945	0.1202898	0.00865984	0.049189806	0.08047986	0.03276992	0.08745003	-0.022920132	-0.012310028	0.07472992	0.02293992	-0.08328009	0.028999805	-0.07813001	0.007719994	0.031689882	0.008249998	0.19345999	-0.026910067	0.02067995	-0.02763009	-0.067310095	-0.012610197	0.07387996	-0.02602005	0.06423998	-0.098260164	-0.050610065	-0.019010067	-0.026190042	-0.005850077	-0.061690092
9946	11760539_a_at	IBTK	inhibitor of Bruton agammaglobulinemia tyrosine kinase	0.029389858	0	0.09493995	0.21043992	0.19382977	-0.084040165	-4.00E-04	-0.06261015	0.027659893	-0.10678005	-0.0516901	-0.020970106	0.1623199	0.08827996	0.059949875	0.026539803	0.052509785	0.023989916	0.04115987	0.10036993	0.10818982	-0.006790161	0.019309998	0.016989946	0.017429829	-0.09414005	0.09727001	-0.020100117	-0.007500172	0.012979984	-0.009720087	0.050499916	-0.016470194	-0.007840157	0.003229857	0.047039986	-0.02531004	-0.032160044	0.02094984	-0.04547	-0.07637	-0.039310217	-0.002300024	-0.09640002	0.020289898	-0.08142018
10134	11760053_at	TIRAP	toll-interleukin 1 receptor (TIR) domain containing adaptor protein	0.097899914	-0.038429976	0.1531899	-0.12571001	0.08947992	-0.08855009	-0.035599947	-0.04378009	-0.027230024	0.09130001	0.06647992	-0.09597993	0.09334993	-0.007580042	0.041049957	-0.005429983	0.09095001	0.13972998	-0.06353998	0.06221986	0.103790045	0.07089996	0.13548994	0	0.04038	0.118279934	0.003550053	0.003509998	-0.030480146	0.002830029	-0.050679922	0.112020016	5.50E-04	0.013030052	0.001379967	0.033299923	0.007740021	-0.05331993	-0.09841013	-0.13012004	-0.13534999	-0.148	-0.13986993	-0.02880001	-0.023119926	-0.002470017
10843	11757471_s_at	TBC1D15	TBC1 domain family, member 15	0.013770103	0.060070038	-0.0429101	-0.030329943	0.18043995	-0.001019955	0.055400133	-0.039439917	0.012730122	0.13329005	-0.030770063	-0.024290085	-0.016160011	-0.002219915	0.038840055	0.07723999	0.051540136	0.02011013	0.14345002	-0.002690077	0.0848999	0.057749987	-0.014100075	0.06724	-0.027859926	0.031870127	0.035210133	0.003629923	-0.055919886	-0.035239935	-0.054069996	4.60E-04	0.054559946	-0.014070034	0.024359941	0.106379986	0.027130127	0.08530998	-0.08898997	-0.09840989	-0.06985998	-0.10682988	0.030100107	-0.03121996	0.033580065	-0.05585003
12648	11737055_at	ZNF678	zinc finger protein 678	-0.001470089	0.0388	0.045480013	0.09862995	0.09330988	0.020639896	0.008949995	0.042360067	0.10790992	0.10847998	-0.012550116	-0.015020132	0.035779953	0.013000011	0.057450056	-0.036190033	-0.001729965	0	-0.04196	0.10523987	0.056299925	0.012809992	0.061419964	-0.004349947	0.02605009	0.035459995	0.07227993	0.001760006	6.99E-05	-0.002799988	-0.0315001	0.07529998	0.014529944	-0.006429911	-0.005180121	0.022409916	-0.044260025	-0.05878997	-0.057549953	-0.044879913	-0.027460098	-0.09105992	-0.048650026	-0.073930025	0.05885005	-0.07019997
40349	AFFX-M27830_M_at	---	---	0.14799976	-0.038140297	0.13319969	0.21640015	0.05889988	-0.06990051	0.060899734	0.017399788	-0.17593002	-0.25695038	-0.005880356	-0.11954975	-0.056329727	-0.14064026	-0.18949986	-0.05624008	0.024899483	-0.014989853	-0.21005058	-0.07818985	-0.09313965	-0.040140152	-0.1531601	-0.051870346	-0.13376999	-0.039970398	-0.03674984	-0.0643301	-0.05899048	0.02859974	0.0479002	0.06719971	0.053500175	0.04279995	-0.015020371	-0.037730217	0.16319942	0.037400246	0.18099976	0.16989994	0.17269993	0.089699745	0.07829952	0.14929962	0	0.02970028
41967	11741998_s_at	OR5L1 /// OR5L2	olfactory receptor, family 5, subfamily L, member 1 /// olfactory receptor, fami	-0.011950016	0.01541996	-0.043979645	0.13250017	-0.024990082	-0.044209957	0.06447029	-0.25613976	0.10910034	-0.24806976	-0.092479706	0.088829994	0.08737993	-0.046219826	-0.006409645	-0.04079008	-0.10693979	-0.014549732	-0.11686993	0.002550125	-0.02809	-0.16724968	-0.0869298	-0.012849808	-0.16852999	0.07121992	-0.069969654	0.002140045	-0.18523979	0.034890175	-0.15296984	-0.17221975	-0.0646801	0.07525015	0.1435399	0.090500355	0.08480024	-0.14307976	0.19194031	0.43095016	0	-0.09946966	0.11500025	0.14054012	0.19590998	-0.19525003
42500	11731147_at	TLR7	toll-like receptor 7	-0.09533024	0.074959755	-0.16303015	0.11229992	-0.058380127	-0.15276003	0.35660982	-0.008900166	-0.066140175	0.020850182	-0.11096001	-0.26978016	-0.22457027	-0.2246499	-0.09274006	-0.22565985	-0.16940022	-0.08011007	-0.11741018	-0.10485983	0.012189865	-0.008900166	-0.017859936	-0.01639986	0.13014984	-0.08741999	0.013519764	0.077469826	-0.26161003	0.07871008	-0.14470005	0.22267008	0.09981012	0.34104013	0.20070982	0.36728	-0.08605003	0.04894972	0.021399975	0.066140175	-0.02244997	0.074120045	0.08603001	0.3978901	-0.2462902	0.24365997
42621	11732509_a_at	C10orf25	chromosome 10 open reading frame 25	-0.13468981	-0.0631299	0.020040035	-0.035269737	-0.19293976	-0.18909979	-0.003739834	0	-0.002939701	-0.2933197	-0.002709866	-0.13927984	0.060470104	0.064070225	-0.04637003	-0.061559677	-0.16161966	-0.13984966	-0.10961008	-0.045700073	0.092050076	-0.02215004	0.05256033	0.20379019	-0.0032897	0.08801031	-0.078400135	0.18028021	-0.053629875	-0.085179806	-0.01734972	-0.00124979	-0.10071993	-0.006539822	0.105430126	0.032619953	0.24949026	-0.08016968	0.19359016	0.030210018	0.25855017	0.15348005	0.20660019	0.03860998	0.11271	0.16457033
42759	11763532_at	---	---	-0.07091999	-0.037590027	-0.15763998	0.03583002	0.121640205	-0.05223012	0	-0.050440073	-0.001450062	-0.13341999	0.027290106	-0.040100098	0.0432899	-0.1363101	-0.10616994	-0.32041	-0.105590105	-0.13729	-0.24699998	-0.14885998	0.21231985	0.012079954	-0.041830063	0.29138994	-0.07800007	0.058350086	0.020740032	0.02102995	-0.15684009	-0.06418991	-0.0673399	0.051539898	-0.13133001	-0.0706501	0.025939941	-0.008749962	0.28964996	0.07920003	0.091530085	0.16987991	0.046299934	0.27603006	-0.02915001	0.072350025	0.007689953	-0.021650076
42896	11729131_a_at	PSME3	proteasome (prosome, macropain) activator subunit 3 (PA28 gamma; Ki)	0.24782991	-0.14138031	0.031949997	0.0850296	0.16865969	0.014949799	0.24659967	0.1882	-0.056250095	0.1549797	0.15950966	0.06662989	-0.3682804	-0.07421017	-0.1768403	-0.114200115	-0.043530464	-0.003050327	-0.15591002	-0.13317013	-0.2667904	-0.18141031	-0.19730043	0.0654397	-0.0279603	0.17651987	0.008999825	-0.03662014	-0.08974028	-0.08136034	-0.1501503	0.09501982	-0.14947033	0	-0.041130066	-0.1408	0.021139622	-0.019770145	0.28062963	0.15233994	0.2044797	0.14512968	0.05857992	0.4220996	-0.075210094	0.09443998
43042	11733401_s_at	TMEM201	transmembrane protein 201	-0.2405901	-0.022490025	-0.1964202	0.028069973	0.0977397	0.41099977	0.32630968	-0.23135996	0.33932972	-0.29945993	-0.22507	-0.04373026	0.012979984	-0.23359013	-0.04027033	-0.14900017	0.32397985	-0.106900215	0.096809864	-0.031790257	0.13073969	0.015969753	-0.5040803	0.07769966	-0.003210068	-0.040629864	-0.27525997	-0.22251987	-0.28248024	-0.15643024	-0.12503004	0.12564993	-0.042079926	-0.028130054	0.070029736	-0.04125023	0.046629906	-0.33866024	0.1613698	0.032779694	0.10931969	0.43592978	0.0227499	0.13277006	0.13414001	0.030389786
43545	11756383_a_at	FARSB	phenylalanyl-tRNA synthetase, beta subunit	0.04795003	-0.112639904	-0.03125	-0.07307005	-0.06362009	-0.24228	-0.06357002	0	-0.034049988	0.13039994	-0.08616996	-0.023780107	-0.040960073	-0.17819	-0.12532997	-0.09928012	-0.022210121	-0.1436801	-0.17048001	-0.058490038	-0.05404997	-0.15482998	-0.23396993	-0.08470011	0.11790991	0.15196991	0	-0.046619892	0.026659966	0.018440008	0.0330801	0.14222002	0.21544003	0.047339916	0.25022006	0.018440008	-0.1282301	-0.035939932	0.23556995	-0.030139923	0.10138011	0.2100501	0.17210007	0.2707801	-0.025170088	-0.043200016
43830	11731316_at	CPNE9	copine family member IX	0.29209042	0.07823038	0.07256031	0.101910114	0.014080048	-0.032479763	-0.08064985	-0.14757967	0.14003038	-0.36507988	-0.17634964	-0.0942297	-0.11907959	-0.11525965	-0.13808966	0.021810055	0.017430305	-0.5027499	-0.19279957	-0.13164997	-0.13710976	-0.2758398	-0.20480967	-0.19404984	-0.12076998	-8.50E-04	8.00E-04	-0.1106596	-0.07650995	-0.030229568	-0.008119583	0.25157022	0	0.015950203	-0.120539665	-0.013669968	0.1045804	0.01473999	0.13809013	0.089410305	0.15325022	0.084150314	0.24278021	0.17856026	0.18566036	0.06160021
44350	11739214_at	SLC25A23	solute carrier family 25 (mitochondrial carrier; phosphate carrier), member 23	0.20171976	-0.22910023	-0.2077303	-0.07730007	0.08170986	-0.31010008	0.44286966	0.015439987	0.07036972	-0.16663027	-0.020310402	-0.08691025	0.08129978	-0.3357501	-0.24036026	-0.12190008	-0.24368	-0.24620008	-0.3747902	-0.16699028	-0.13002014	0.05747986	-0.15889025	0.29003954	0.13128996	0.04876995	-0.064670086	-0.23551035	0.050279617	-0.026390076	-0.22355032	0.25526	-0.10849047	-0.006610394	0.11528969	-0.12580013	-0.00314045	0.59586954	0.11239958	0.05058956	0.006269932	0.6680498	0.26118994	0.12936974	-0.14726019	-0.08004999
44362	11734894_at	C17orf68	chromosome 17 open reading frame 68	0	-0.07845974	-0.07983971	-0.27074003	0.11942005	-0.26341963	-0.033499718	0.001039982	-0.090219975	-0.014089584	-0.13515997	0.14715004	0.14923	-0.010569572	-0.042399883	0.06833029	0.2767701	-0.22297001	0.028350353	-0.15482998	0.005160332	-0.15471983	0.013470173	0.0965004	0.058960438	0.09983015	-0.06631994	0.043550014	-0.09776974	-0.03751993	-0.1768198	-0.112909794	-0.04876995	-0.18560982	0.029489994	0.016340256	-0.03851986	-0.007799625	0.17478037	-0.027359962	-0.0581398	0.021490097	0.44859028	0.061380386	0.24063015	0.009900093
44568	11753594_x_at	LETMD1	LETM1 domain containing 1	-0.026880264	-0.032569885	0	-0.038760185	-0.30365992	-0.19823027	0.15139008	0.07808018	-0.094200134	-0.17104006	-0.03753996	-0.029550076	-0.2118702	-0.17229986	-0.18692017	-0.15131998	-0.025959969	0.11049986	0.040989876	-0.08223009	0.2616501	-0.09377003	0.26056004	0.16527987	0.029359818	-0.12268019	-0.20576	-0.21374989	-0.30676985	0.05668974	-0.27783012	-0.08677006	-0.17384005	-0.07076025	-0.09548998	-0.058199883	0.07038975	0.18458986	0.29986	0.14558983	0.01184988	0.11077976	0.005759716	0.14631987	-0.053440094	0.12187004
44576	11753774_a_at	TMEM203	transmembrane protein 203	-0.028719902	-0.06299019	-0.19464016	-0.06795025	0.009880066	-0.06744003	0.084229946	-0.060610294	-0.015500069	0.15745974	-0.1916802	0.03125	-0.29453015	-0.051310062	-0.13602018	0.030620098	-0.0325799	-0.18786001	-0.31297016	0.103049755	-0.04749012	-0.04182005	-0.15774012	0.3716998	0.028339863	-0.025279999	0.001480103	-0.044209957	-0.0538702	-0.08951998	0	0.2830701	0.028719902	-0.120599985	0.003449917	-0.06966019	0.3221798	0.24095011	0.29821968	0.24062014	0.23953009	0.3304	-0.055700302	-0.016789913	0.32799006	0.022259712
44613	11747385_a_at	STK25	serine/threonine kinase 25 (STE20 homolog, yeast)	0.17503023	-0.19539976	0.07221031	0.19844007	0.23939037	0.054320335	0	-0.043550014	-0.06217003	-0.19704962	-0.09243965	-0.045449734	-0.014909744	-0.16850996	-0.33132982	-0.32481003	0.012200356	0.05635023	-0.42809963	0.002990246	-0.08453989	0.006900311	-0.3454299	-0.08881998	-0.009669781	0.04962015	-0.12482977	-0.004899979	-0.039710045	-0.078419685	0.039870262	0.12636995	-0.055559635	-0.030940056	0.00276041	-0.10910988	0.23865032	-0.12981987	0.4191804	0.41066027	0.18567038	0.27166033	0.063990116	0.05733013	-0.14226961	0.22024012
44696	11746054_a_at	TSC22D4	TSC22 domain family, member 4	-0.100580215	-0.18422031	-0.1691699	0.007719994	-0.02722025	-0.40142012	0.11260986	0.13908005	-0.11775017	-0.29714012	0.034339905	0.04655981	0.13566971	-0.19215012	-0.09057999	-0.34323025	-0.033150196	0.017339706	-0.26086998	-0.3649702	-0.07989025	-0.1287303	-0.24415016	0.056169987	0.08807993	0.25338984	-0.19004011	0.19138002	-0.090390205	-0.025160313	-0.120630264	-0.03493023	0.012539864	0.23477983	-0.06953001	-0.029190063	0.26393986	-0.16760015	0.23523998	0.25734997	-0.09833002	0	0.20988989	0.115389824	-0.30267	0.10442972
44706	11758597_s_at	AGPAT3	1-acylglycerol-3-phosphate O-acyltransferase 3	0.22073984	0.027689934	0.12721968	-0.21422005	0.07123995	0.031799793	0.2118597	-0.07819986	0.17419004	-0.085100174	-0.006340027	-0.028429985	-0.14291	0.008470058	-0.100140095	-0.17793989	-0.06608009	-0.27217007	-0.050420284	-0.037780285	0.30236006	0.12328005	0.27177	-0.24673986	0.20445967	-0.21427011	-0.56494	-0.1512003	-0.15762997	-0.117170334	-0.042840004	0.39351988	-0.048980236	-0.10532999	-0.18788004	0.005280018	0.12564993	-0.20233011	0.26667976	0.32023	0.3138399	0.5745301	0.060389996	0.21644974	-0.09143019	0.46077967
44713	11750165_a_at	FARSB	phenylalanyl-tRNA synthetase, beta subunit	0.036420107	-0.20422006	-0.1580801	-0.16100001	-0.1475501	-0.11789012	-0.0496099	-0.07979989	0.014770031	0.25362992	-0.09765005	-0.071069956	-0.1121099	-0.09835005	-0.1259799	-0.107219934	-0.12412	0.022919893	-0.20363998	-0.18507004	-0.28074002	0	-0.24511003	-0.114929914	0.15900993	0.33579993	0.02809	-0.0713799	0.1958499	-0.12006998	-0.080519915	0.15954995	0.25653005	0.0906899	0.13990998	-0.12116003	-0.019930124	-0.08065009	0.040499926	0.041199923	0.056580067	0.26846004	0.025300026	0.3399799	0.62991023	0.037990093
44799	11746933_a_at	ATP6V0A2	ATPase, H+ transporting, lysosomal V0 subunit a2	0.22156	0.06510019	-0.22742987	-0.006059647	0.05109024	0.036370277	0.004460335	0.17977	-0.062039852	-0.0689497	-0.21380997	0.36035013	-0.00138998	0.06684017	0.13404036	-0.05892992	-0.15605974	-0.05074978	-0.010970116	-0.108449936	-0.12539005	-0.5460701	-0.12292004	0.1287303	-0.031839848	-0.18357992	-0.25544977	0.069680214	-0.30397987	0.006100178	0.01101017	-0.09785986	-0.18026972	-0.1153698	-0.08591986	-0.1635499	0.014920235	-0.052449703	0.34255028	0.13588	0.12245035	0.24989033	0.16182995	0.31368017	-0.14648008	0.050810337
44863	11756135_a_at	NUBP2	nucleotide binding protein 2 (MinD homolog, E. coli)	0.16673994	-0.20531034	0.006569862	-0.05057001	-0.15456009	0.0611701	0.005709648	0.16406965	-0.23920012	-0.43232012	-0.29756021	-0.012870312	-0.07393026	0.10110998	-0.049650192	-0.124279976	-0.06879997	-0.12853003	-0.3720603	-0.21873999	-0.2003603	-0.26013994	-0.38628006	0.030089855	-0.012380123	0.035229683	-0.61276007	-0.23732996	-0.4296999	0.09404993	-0.08699036	-0.18127012	0.040659904	0.038259983	0.022550106	0.0503397	0.116369724	0.17514992	0.2146697	0.29126978	0.24100971	0.25884008	0.1332097	0.041450024	-0.17949009	0.015500069
44870	11747032_a_at	C20orf54	chromosome 20 open reading frame 54	0.035520077	0.1318903	-0.15850973	0.02350998	-0.10068989	-0.15232992	-0.086140156	-0.24539995	-0.20437002	-0.41189003	-0.35672998	0.002970219	-0.1424799	-0.32242012	-0.27096987	-0.22072983	-0.001450062	0.027210236	-0.1100297	-0.06546974	-0.3600297	-0.30284977	-0.22423983	-0.20720005	0.060090065	0	-0.013110161	-0.09793997	0.017129898	0.11723995	-0.14215994	0.017819881	0.011509895	0.13938999	0.1303401	0.02144003	0.030350208	-0.13887978	0.13554001	0.23334026	0.23978996	0.11362028	0.16794014	0.058110237	0.16251993	-0.005539894
44871	11715795_at	MANF	mesencephalic astrocyte-derived neurotrophic factor	-0.47784042	-0.38706017	-0.19589043	0.033659935	-0.2534504	0.15404987	1.0372696	0.2795	-0.18711042	0.13841963	0.5879798	0.19107962	-0.33487034	-0.13440037	-0.17863035	-0.0251503	0.059099674	-0.23094034	-0.039630413	-0.16317034	-0.21580029	0.09853983	0.025679588	0.18673992	-0.06762028	-0.15901041	-0.16363001	0	-0.14547014	0.47797966	0.23628998	0.19689989	-0.04746008	0.07824993	0.048349857	-0.11554003	-0.023340225	-0.17594004	-0.08801031	-0.12062025	0.15185976	0.2568798	0.27851963	0.2869997	-0.14262009	0.5464997
44885	11753449_a_at	BAT5	HLA-B associated transcript 5	0.31426	-0.21753025	0.19305992	0.49898005	0	-0.06683016	0.17160988	0.15628004	0.012680054	-0.123270035	-0.07384014	-0.16546011	-0.15490007	-0.23888016	-0.0662303	-0.096129894	0.018409729	-0.056250095	-0.077750206	0.08515978	-0.08564997	-0.10916996	-0.14580011	0.027599812	-0.17885017	-0.35205984	-0.25635004	-0.017620087	-0.23907995	0.21279001	0.012569904	0.16014004	-0.17015028	-0.24083996	-0.117470264	0.07117987	0.38077974	-0.07139015	0.06583977	0.2179699	0.22101974	0.093299866	0.24566984	0.22433996	-0.060790062	0.17346
44948	11724174_at	KIF12	kinesin family member 12	0.2790203	-8.90E-04	-0.16088963	-0.2045598	0.17063999	-0.09602976	0.024100304	-0.1840496	0.1026001	-0.37857962	-0.41829967	0.007970333	0.032000065	-0.025279999	0.14472008	-0.049439907	-0.007719994	0.10651016	-0.30393982	-0.21652985	-0.082779884	-0.027079582	-0.32216978	-0.21997976	0.06492996	0.09150028	-0.50999975	0	-0.10058975	0.1437602	0.019530296	0.17242002	0.21283007	-0.008199692	0.048600197	-0.23717976	-0.021659851	-0.2862296	0.27925014	-0.010859966	0.017690182	0.17194033	0.33335018	0.37877035	0.1774602	-0.03402996
44983	11724485_x_at	CSK	c-src tyrosine kinase	0.003469944	0.080329895	-0.14870024	0.19757986	-0.002799988	-0.09595013	-0.018980026	0.14540005	-0.086919785	0.00605011	-0.10039997	-0.07121992	-0.38747978	-0.31001997	-0.2936201	-0.18091011	0.1949501	-0.038320065	-0.1799798	-0.1317501	-0.10790014	-0.28228998	-0.56155014	-0.2037301	-0.009689808	0.29765987	-0.30460978	-0.043010235	-0.26382017	-0.1168499	0.09859991	0.08813	0.11699009	0.20796013	-0.06270981	0.36689997	0.16364002	-0.25766993	0.09927988	0.45557022	0.014229775	0	0.12661982	0.20929003	0.14643002	0.1704998
45050	11744320_at	PIGZ	phosphatidylinositol glycan anchor biosynthesis, class Z	-0.20165968	0.07492018	-0.19993973	-0.24209976	-0.27437973	0.012740135	-0.16290998	-0.65606976	0.28532028	-0.40184975	-0.12568998	-0.037089825	0.07913017	-0.056629658	-0.17823982	-0.054130077	-0.14808989	-0.28458977	-0.031069756	-0.43667984	0.021729946	-0.058779716	-0.18154001	0.17163992	0.0412302	0.33199024	0.020890236	-0.07240009	-0.086239815	-0.06034994	0.10545015	-0.24609995	0.006240368	-0.06602001	0.16662025	0.11996031	-0.19073963	-0.063759804	0.035620213	0.13212013	0.057630062	0.038290024	0.06837034	0.13402033	0.3175702	0.118040085
45160	11757649_a_at	TIMM16	mitochondria-associated protein involved in granulocyte-macrophage colony-stimul	-0.02655983	-0.18051004	0.002170086	-0.28520012	0.062429905	0.06812	0.014140129	0.075270176	0.01196003	-0.37749004	-0.042439938	0.004620075	-0.050879955	0.022119999	-0.032109737	-0.28535986	-0.079349995	0	-0.36628008	0.02090025	-0.0834198	-0.0824399	-0.090250015	0.046010017	-0.07775974	0.38173008	-0.31021976	0.006710053	-0.4067397	0.06084013	-0.026299953	0.028190136	-0.04046011	-0.059050083	-0.19252968	-0.22883987	0.08172989	0.42259026	0.42973995	0.21233988	0.13495016	-0.027929783	-0.03666973	0.19657993	-0.23109007	0.23389006
45181	11736655_a_at	PTGR1	prostaglandin reductase 1	0	-0.33334994	0.1392498	-0.25445008	0.16271973	-0.17988014	0.88974	-0.14603996	-0.30455995	-0.13626003	0.4244299	0.27643013	-0.23538995	0.04956007	-0.23878002	0.25657988	-0.13306999	0.45737982	-0.010420084	-0.036450148	-0.06585002	-0.20830011	0.008850098	-0.12178016	0.013149738	-0.25793004	0.08264017	0.064469814	-0.023710012	-0.006250143	-0.31700015	-0.13293004	-0.32053995	-0.23108006	-0.07704997	0.034540176	0.39620972	0.2762699	0.20477009	0.17108011	-0.07019997	-0.029469967	0.1415	0.30596972	-0.23850012	0.2161398
45201	11741725_a_at	SFRS15	splicing factor, arginine/serine-rich 15	-0.1756301	-0.037199974	-0.29453993	-0.32775974	-0.38886976	0.053030014	0.7771201	0.003310204	0.29365015	-0.12647009	0.050970078	0.4117298	-0.01737976	-0.05278015	0.03145981	-0.028860092	-0.11013985	-0.20732975	0.09684992	-0.05290985	0.36530018	0.42158985	-0.12459993	-0.0322299	0.24308014	-0.016699791	-0.17767	-0.05662012	-0.05517006	0.37104988	-0.0952301	0.29890013	-0.056280136	0.039790154	-0.11360979	-0.042980194	-0.16708994	-0.02546978	-0.022490025	-0.07501984	0.044400215	0.27989006	0.1487298	0.5953798	0.57884026	0.42518997
45216	11746270_a_at	SLC19A1	solute carrier family 19 (folate transporter), member 1	-0.05708003	-0.15616989	0.27479005	0.101579905	-0.049540043	-0.07575989	0.46455002	0.3656299	0	-0.06336999	-0.08168006	-0.09099007	-0.007539988	-0.12396002	-0.28764987	-0.093440056	0.047590017	0.1558299	-0.23530006	-0.20029998	-0.15949988	0.041310072	0.015520096	-0.18700004	-0.15929008	0.07707	-0.0738399	-0.18550992	-0.060060024	-0.021699905	0.050489902	0.20466995	-0.016609907	-0.040899992	-0.020930052	0.16920996	0.28964996	0.09880996	0.34943008	0.41630006	0.44612002	0.56000996	0.09343004	0.21729994	0.28227997	0.3032999
45245	11723615_a_at	DYRK1A	dual-specificity tyrosine-(Y)-phosphorylation regulated kinase 1A	0.00632	-0.37032032	0.13878965	0.22409964	0.28997993	0.16699982	0.2837	-0.0514102	-0.42253017	-0.45508003	-0.27741003	-0.09928036	-0.18045044	-0.30056	-0.4266801	-0.13775015	-0.19630003	0.093949795	0.034449577	0.021879673	-0.098040104	-0.22369003	-0.07024002	-0.08065033	-0.08248043	-0.09342003	-0.11484003	0.14639997	0.07252979	-0.07370043	-0.1212101	-0.10326004	-0.17103004	-0.072319984	-0.09894037	0.060959816	0.031479836	0.07369995	0.11838961	0.18672991	-0.04001999	-0.007640362	0.05341959	0.29890966	0.24966002	0.1624999
45302	11747898_a_at	PPFIA3	protein tyrosine phosphatase, receptor type, f polypeptide (PTPRF), interacting	-0.112909794	0.09113026	0.044199944	0.1654501	0.16136026	-0.2253499	0.030800343	-0.14611006	0.13230038	-0.13508987	-0.18389988	0.020100117	-0.08728981	-0.19016981	-0.11032963	-0.15821981	0.034130096	-0.19426966	-0.27846003	-0.21098995	-0.22103977	-0.15025997	-0.4272399	0.22009993	0.17960024	-0.06611967	-0.29150963	-0.124959946	-0.22089005	0	-0.034259796	0.019299984	-0.072809696	0.06453037	-0.08793974	-0.00770998	0.46201038	-0.28262997	0.25287008	0.34078026	0.21728992	0.25845003	0.17495012	0.29873037	-0.05589962	0.05357027
45339	11756269_a_at	ATXN7L2	ataxin 7-like 2	0.2648201	0.07398033	-0.14060974	-0.23298979	-0.16375971	-0.09505987	-0.11132002	-0.12303972	0.001830101	-0.07263994	-0.2872696	-0.058339596	-0.17055988	0.26724005	-0.09975004	-0.12060976	-0.01819992	-0.057139874	-0.09624004	-0.2397399	-0.42585993	-0.00331974	-0.34179974	-0.060750008	0.15127039	0.12039995	-0.05695963	0.076519966	-0.25112963	0.07308006	0	0.14280033	0.03169012	0.23865032	0.124740124	0.14985037	-0.1633997	-0.2791996	0.09872007	0.009930134	0.001510143	0.3157301	0.2372303	0.4866004	0.15840006	0.11752033
45378	11731254_x_at	C16orf13	chromosome 16 open reading frame 13	-0.13414001	0.08633995	-0.13837004	-0.31483984	0.037119865	-0.03201008	-0.15086985	-0.08147001	0.14532995	0.06849003	-0.2160101	0.31148005	0.04309988	0	-0.12694025	-0.2642002	-0.106190205	-0.13750029	-0.12544012	-0.28366995	-0.048570156	-0.08158016	-0.041890144	-0.28358984	0.060450077	0.4230399	-0.24127007	0.042729855	-0.18213987	0.15683985	-0.26931	0.3878398	0.015319824	-0.10668993	-0.002160072	-0.12635994	0.07762003	0.09962988	0.24477005	0.26169014	0.21969986	0.16267014	0.27706003	0.09873009	-0.1459899	0.05502987
45395	11748578_x_at	UROD	uroporphyrinogen decarboxylase	-0.006769657	0.13204002	0.2732501	0.020590305	-0.13862991	-0.123099804	-0.10538006	-0.23745966	-0.021810055	-0.13025999	0.05373001	-0.10972977	0.006780148	0.10715008	-0.15748978	-0.23898983	-0.14008999	0.15914011	-0.009200096	-0.2256198	-0.29916	-0.1580801	-0.26812983	-0.09894991	-0.044119835	-0.07722998	-0.17359972	-0.08238983	0	0.14748001	-0.039159775	0.14177036	0.054640293	-0.3092599	0.12366009	-0.31454992	-0.03786993	0.09180021	0.37566996	0.16871023	0.053380013	0.27424002	0.11479998	0.17050028	-0.048429966	0.17408991
45402	11729315_a_at	ULK4	unc-51-like kinase 4 (C. elegans)	0.20862007	-0.12716007	-0.047369957	-0.13690996	-0.12129021	-0.011600018	-0.15465021	-0.24036026	0.007639885	-0.13812017	0.0209198	-0.090929985	0.16373968	-0.12112999	-0.010070324	-0.10246992	-0.09380007	-0.052629948	-0.19876003	-0.09383011	-0.055099964	-0.23549032	-0.29843998	0.14692974	0.119939804	-0.035480022	-0.12103987	0.14492989	-0.17626	0.17828989	-0.10257006	-0.11327028	0.40087986	0.1584301	0.24970007	0	0.07158995	-0.15974998	0.2567501	0.25950003	0.021669865	0.20757008	0.2690897	0.36380005	0.09229994	-0.042650223
45433	11719734_x_at	C19orf28	chromosome 19 open reading frame 28	-0.09399986	-0.07489967	0.039680004	0.45418024	0.37777042	0.16178036	0.38978004	0.05327034	-0.25951958	-0.5235698	-0.2451396	-0.07011986	0.34267998	-0.14868975	-0.09730959	-0.12428999	0.027950287	-0.003540039	-0.54757977	0	0.1420002	-0.09529972	-0.09580994	-0.012809753	-0.20987988	0.20529032	-0.18639994	-0.1342597	-0.19328976	0.03860998	0.13811016	0.27250004	-0.089319706	0.017560005	-0.21119976	-0.34785986	0.25973034	-0.27770996	0.24083042	0.44172	0.25616026	0.10449028	0.17118025	-0.028079987	-1.30E-04	0.40571022
45465	11721444_a_at	CDC23	cell division cycle 23 homolog (S. cerevisiae)	-0.16664982	-0.091720104	0.014930248	0.04949999	0	-0.27478004	0.022250175	-0.041079998	-0.10843992	-0.010679722	-0.06581974	-0.22067976	-0.087090015	-0.26778984	-0.17896986	-0.09378004	-0.10309982	-0.021530151	-0.0581398	-0.16960001	-0.11809015	0.14297009	0.09079027	-0.016900063	-0.09678984	0.16606998	-0.10821009	0.15496016	-0.02584982	-0.048759937	-0.084750175	0.003069878	-0.017119884	0.045060158	0.1507101	0.22517014	0.20177984	-0.07036972	0.23820019	0.21337986	0.21292019	0.28688002	0.10291004	0.08605003	0.16012001	-0.052979946
45503	11763837_s_at	UTY	ubiquitously transcribed tetratricopeptide repeat gene, Y-linked	0.29185963	-0.03142023	0.02974987	-0.10476017	0.18783998	0.059329987	-0.15175009	-0.20109034	-0.110910416	-0.20268011	-0.054860115	0.019649982	-0.25470018	-0.26452017	-0.07010031	-0.13134003	-0.11789036	-0.15375042	-0.17589998	-0.04820013	0.00192976	-0.29254007	-0.17293024	-0.08052015	-0.031210423	0.0792799	-0.18882036	0.02791977	-0.3231001	0.048499584	-0.081150055	0.13205957	0.10044956	-0.062240124	0.045369625	0.05311966	0.11194992	-0.2526803	0.2136898	0.052459717	0.24656963	0.24544	0.20430994	0.39424992	0	0.1387496
45552	11751269_a_at	SUPT3H	suppressor of Ty 3 homolog (S. cerevisiae)	0.15912008	0.007670403	-0.037529945	0.0334301	0.20549011	-0.040959835	-0.19118977	-0.56399965	0.0334301	-0.2138896	-0.09693003	0.019780159	-0.4457798	-0.13015985	-0.4417696	0.04787016	-0.17700005	-0.037610054	-0.32306004	-0.5399599	0.063770294	-0.29720974	-0.2829399	-0.09175968	0.021570206	0.05062008	-0.1943798	0.08555031	0	-0.10733986	-0.039779663	0.007009983	0.10346031	0.044290066	0.11978006	0.07105017	-0.08262968	-0.06703997	0.2513404	0.5486603	0.1724701	0.19869995	0.14321041	0.36474037	-0.009119988	-0.15969992
45615	11734760_at	HIP1	huntingtin interacting protein 1	-0.27568007	-0.106460094	-0.04305029	-0.07391024	-0.08313036	-0.082650185	0.13002968	-0.23106003	-0.08997011	-0.069470406	-0.051780224	-0.08355999	-0.057640076	-0.005579948	-0.061419964	-0.017110348	-0.06913996	-0.00276041	0.049510002	0.007390022	-0.16704035	-0.001180172	0.37310982	0.46420002	-0.011820316	0.33049965	0.19361973	0.24466991	0.102449894	0.037230015	-0.33670998	0.089289665	-0.25432014	-0.2771802	-0.11844015	-0.1178503	0	-0.30127	0.20583963	-0.076740265	0.061089993	0.11067963	0.0857296	0.04230976	0.044169903	0.23328972
45680	11761697_a_at	C21orf59	chromosome 21 open reading frame 59	0.0795598	-0.014669895	-0.048270226	-0.2460599	0.32047987	0.05044985	0.11824989	-0.16002989	0.15779018	-0.21322012	0.005849838	0.46536016	-0.005040169	0.082699776	-0.24135017	-0.08991003	-0.34714985	-0.27488995	-0.12511015	-0.15260983	0	-0.09539986	-0.25983	-0.06739998	0.032680035	-0.024030209	-0.17736006	0.028279781	-0.19822979	0.00865984	-0.34714985	0.1403799	0.007480145	0.004970074	-0.080329895	-0.26172018	0.1516099	-0.09791994	0.14751005	0.12018013	-0.024240017	0.33178997	0.29483986	0.18344021	0.6779399	0.17593002
45687	11728747_s_at	ARAF	v-raf murine sarcoma 3611 viral oncogene homolog	-0.2683797	-0.0197196	-0.07544994	0.055160046	-0.06542969	0.24740982	-0.10229969	0.058340073	0.18120003	-0.28836966	-0.20439959	-0.14444971	-0.18066978	-0.31857967	0.11007023	-0.0521698	-0.40369987	-0.28958988	-0.32149982	-0.34896994	0.031040192	-0.111849785	-0.07866955	0.14718008	0.012210369	0.18486977	-0.41493988	-0.07017994	-0.1076498	-0.07351971	-0.14466	-0.19386959	0.15166044	0.07629013	0.014160156	0.19766998	0.22177982	-4.90E-04	0.17319012	0.3382101	0.07744026	0.33126068	0.43413067	0.23264027	0.24767017	0.024230003
45728	11717592_at	CENPB	centromere protein B, 80kDa	0.38918018	0.03943014	0.005440235	0.08166027	-0.15708971	-0.24058008	-0.008880138	-0.03317976	0.13546991	-0.13168001	-0.24141979	-0.036389828	-0.26897	0.004060268	-0.2681098	-0.27656984	-0.3009901	-0.08230972	-0.3798399	-0.33139992	-0.28331995	-0.123650074	-0.1381998	-0.08182001	-0.04008007	0.26625013	0.059659958	-0.034389973	-0.05875969	-0.10680008	0.0819602	0.06692028	0.13619995	0	0.031179905	-0.106589794	0.16430998	0.055759907	0.108730316	0.12475014	0.30634022	0.52189016	0.17656994	0.022160053	-0.18651009	0.15803003
45755	11717867_a_at	ZNRD1	zinc ribbon domain containing 1	-0.08727026	0.32563972	-0.26745033	-0.2694502	-0.2943902	-0.31985998	0.010929585	0.03227997	0.017129898	-0.27511024	-0.117630005	0.07930994	-0.42341042	-0.12628031	-0.28934002	-0.102460384	-0.20922041	-0.3263402	-0.16878033	-0.18801022	-0.4689803	-0.107200146	0.12568998	0.07677984	-0.25826025	0	-0.1846304	-0.11893034	-0.09239006	0.35246992	0.20277977	0.32537985	0.029119968	0.13341999	-0.020990372	0.27707958	0.13478994	0.19750977	0.055309772	-0.021260262	0.14476967	0.10810995	0.34363985	0.082369804	0.24581003	-0.001039982
45759	11739795_a_at	RHBDF2	rhomboid 5 homolog 2 (Drosophila)	0.19817019	0.4345703	0.11035013	0.3000803	0.13697004	-8.20E-04	0.29769993	-0.048510075	-0.059710026	-0.31924963	-0.1445198	-0.013380051	-0.08662987	-0.33862972	-0.32896996	-0.009019852	0.11803007	-0.036739826	-0.47325993	-0.38093996	0.2627101	-0.34234	-0.36321974	-0.23005009	-0.12855005	0.16929007	-0.2287798	-0.12340975	-0.25224972	0	0.40608025	0.020500183	-0.06759977	-0.012069702	0.034699917	-0.07236004	0.11914015	-0.3043599	0.31540012	0.28223038	0.08392	0.3929901	0.22965002	0.03030014	0.27249002	-0.05015993
45800	11750796_a_at	DNER	delta/notch-like EGF repeat containing	0.25460005	-0.14236021	0.006390095	0.2142601	0.29459	-0.056690216	0.06970978	-0.14261007	0.045799732	-0.2961402	0.048079967	-0.22913027	-0.28628016	-0.23107004	-0.5517001	-0.1503501	-0.14970016	-0.17848015	-0.48507023	-0.17541027	-0.5860801	0	-0.41072035	-0.34666014	-0.061810017	0.019539833	-0.15247011	0.037559986	-0.12902021	-0.026550293	-0.049190044	0.24087	0.22994995	0.28871965	0.09442997	-0.001660347	0.087929726	0.07735968	0.20066977	0.033249855	0.36441994	0.51623964	0.5018697	0.17019987	0.15463972	-0.16649008
45840	11724664_a_at	TMEM120B	transmembrane protein 120B	0.48717976	-0.010950089	0.15586996	-0.081290245	0.06161976	0.035159588	-0.05940008	-0.22631025	0.05167961	-0.1933403	-0.2722001	0.15455961	-0.22763014	-0.25715017	-0.16394997	-0.10229015	0.024699688	-0.06746006	-0.05373001	-0.111690044	-0.15153027	-0.098950386	-0.1844101	-0.10943031	0	0.24239969	-0.29483032	0.00699997	-0.06612015	0.019759655	0.017149925	-0.105210304	-0.059140205	0.12942982	0.13135004	-0.09727001	0.3414998	-0.18599033	0.3452196	-0.04093027	0.21604967	0.41225958	0.32974005	0.17693996	0.35921	0.29969978
45854	11748936_a_at	POMT1	protein-O-mannosyltransferase 1	-0.15480995	-0.016860008	-0.13689995	0.15856981	-0.26605988	-0.3323598	0.13597012	0.060299873	-0.40883017	-0.17767	-0.016739845	0.03520012	0.05603981	-0.18914986	-0.10888004	0.040299892	0.028970242	0.06281996	-0.04546976	-0.24120998	0.13600016	-0.10851002	-0.17557001	0.06541014	-0.025929928	-0.07694006	-0.27525997	-0.0995698	-0.26484013	-0.08480978	-0.24344015	-0.024260044	0.16899014	-0.13961983	0.049109936	0.0630002	0.56254005	-0.084280014	0.19924021	0.42738008	0	0.22185993	-0.02974987	0.12335014	0.058640003	0.35172987
45865	11738168_a_at	BATF3	basic leucine zipper transcription factor, ATF-like 3	0.29236984	0.099099636	-0.014790058	-0.007870197	0.08436966	-0.045370102	-0.11507034	-0.27693033	0.08821964	-0.47987032	-0.64878035	-6.90E-04	-0.2249403	0.08192968	-0.089159966	-0.13991022	-0.04899025	-0.31719017	-0.2377801	-0.27537012	-0.15144014	-0.22411013	-0.3359499	-0.18307018	0.07534981	0.1466198	-0.29711008	0.10768986	0.050799847	0.00812006	-0.06891012	0.11944008	-0.123869896	0.017129898	0.08978987	0.04573965	0.06376982	-0.08079004	0.19186974	0.37795973	-0.22492027	0.06682968	0.17174006	0.35291004	0.14334011	0.113539696
45867	11759260_x_at	EIF5A /// EIF5AL1	eukaryotic translation initiation factor 5A /// eukaryotic translation initiatio	-0.3056097	-0.2374897	-0.25443983	-0.18554974	-0.40168	0.031479836	1.0441303	-0.18572998	-0.06105995	-0.36574984	0.24379063	9.50E-04	-0.34763956	-0.25001955	-0.41139984	0.22061062	-0.09024	-0.22685957	-0.24420977	-0.13695955	0.084010124	-0.19483995	0.33019066	-0.2312398	-0.29520988	0.43900013	0.3214302	-0.5653496	0.29376984	-0.15182972	0.7032404	-0.26247978	-2.96E-05	0.4748602	0.002690315	0.5329304	-0.09896994	0.30351067	-0.4039898	0.24034977	0.42475033	0.63946056	0.2800398	0.11954975	0.08063984	0
45876	11746752_a_at	NOTCH4	Notch homolog 4 (Drosophila)	0.09616995	-0.095350266	0.15512991	0.076930046	0.11729002	-0.2151103	0.016049862	0.13433981	-0.19562006	-0.2443099	0.27331972	-0.03139019	-0.066170216	-0.15867996	-0.13155031	-0.24594021	0.12709999	0.055749893	-0.05922985	-0.011680126	0.023719788	-0.13690996	-0.16962004	-0.3108101	4.70E-04	-0.040060043	-0.28683996	0.21378994	-0.08666992	0.011270046	-0.046979904	-0.030690193	-0.09267998	-0.05098009	0.08799982	-0.16332006	0.03899002	-0.21576023	0.08726978	0.45438004	0.44161987	0.27141	0.15295982	0.15079975	-0.2692299	0.0676198
45903	11755083_a_at	APBA3	amyloid beta (A4) precursor protein-binding, family A, member 3	0.13492966	-0.04199028	0.095590115	0.16804981	0	0.13648987	-0.013820171	0.18066978	-0.12993002	-0.32116032	-0.27596998	-0.27458	0.04091978	-0.19765997	-0.048560143	-0.24730015	0.2032299	-0.15033007	-0.08786011	-0.20465994	-0.34624004	-0.5137	-0.24423027	-0.043740273	-0.3000903	-0.10256004	-0.44031	-0.11070013	-0.27401018	0.12505007	0.13983011	0.44006968	0.015709877	0.046790123	-0.11768007	-0.16257	0.38093996	-0.14814997	0.45363998	0.49272966	0.04663992	0.16099977	0.31104994	0.28069973	0.011539936	0.18942976
45911	11744137_a_at	CAMK1D	calcium/calmodulin-dependent protein kinase ID	-0.092350006	0.01470995	0.043979645	-0.015270233	-0.02660036	-0.029420376	0	-0.78437996	-0.14106035	-0.018070221	0.14537	0.14947987	-0.04837036	-0.23378038	-0.2639203	-0.21151018	-0.15276003	-0.011640072	-0.27519035	-0.30518007	0.43010998	-0.19106007	-0.26379013	-0.31744003	0.09426975	0.14245987	-0.10883999	0.21988964	-0.2590003	0.08861971	-0.05583	-0.007930279	0.011569977	-0.060719967	0.14210987	0.095719814	0.071769714	-0.0708704	0.1770196	0.24611998	0.038640022	0.12578964	0.27912998	0.25295973	0.15945005	0.22851992
45957	11738257_x_at	GRK6	G protein-coupled receptor kinase 6	0.039489746	-0.01998043	0.20095968	-0.12598038	0.28289986	0.07132959	0.14538956	0.08641958	-0.16315031	-0.3873601	0.057219982	0.08866978	-0.20384026	-0.115810394	3.60E-04	-0.11550999	-0.16860008	0.005689621	-0.24747038	-0.39311028	0.013569832	-0.31418037	-0.3803501	-0.3702302	-0.13910007	0.16687965	-0.27046013	-0.003880024	-0.00123024	-0.040100098	0.30835962	-0.06816006	-0.19279003	-3.00E-04	0.040849686	0.026340008	0.43651962	-0.33756018	0.49798965	0.3638196	0.16099977	0.3927498	0.26363993	0.04862976	-0.23835039	0.29255962
45960	11722931_a_at	GART	phosphoribosylglycinamide formyltransferase, phosphoribosylglycinamide synthetas	-0.124740124	-0.08494043	-0.11501026	-0.13410044	-0.25912046	0.22034979	0.5667896	-0.21011019	-0.19511032	-0.044730186	0.5505996	0.60774994	0.2852497	-0.17833042	-0.53854036	-0.2267704	-0.1528101	-0.2396102	-0.016260147	-0.07939005	0.35213995	-0.0791502	0.48526955	-0.18150043	-0.06479025	0.32795954	0.038259983	0.16503954	-0.21625042	0.016599655	-0.21224022	-0.033180237	0.025529861	0.04407978	0.028119564	-0.02736044	0.3274598	-0.1576004	0.16745996	0.010159969	-0.067370415	0.69453955	0.1926198	0.8489299	0.005999565	0.32851982
45989	11761119_x_at	SH3GLB2	SH3-domain GRB2-like endophilin B2	0.46333027	-0.07516003	-0.002229691	0.063169956	0.029399872	0.13329029	-0.19441986	-0.08521986	0	0.03692007	-0.12328005	0.18095016	-0.11920977	-0.08869982	0.13776016	-0.053090096	-0.028699875	0.050879955	-0.008019924	-0.14589977	0.036060333	-0.110379696	-0.31070995	0.3706603	-0.10045004	0.117030144	-0.4684	-0.059299946	-0.046849728	0.027780056	-0.06769991	-0.38997984	0.031179905	-0.21406984	-0.020020008	-0.31688976	0.09879017	-0.19399977	0.34185028	0.41928005	-0.07281971	0.26781988	0.108150005	0.5127902	-0.026239872	0.03836012
46033	11719765_x_at	CDK18	cyclin-dependent kinase 18	0.07508993	0.2809	0.18134022	-0.097549915	0.113870144	0.1413703	-0.14447975	-9.40E-04	0.13687038	-0.39133978	-0.033459663	0.13101006	0.1282301	0.32363033	-0.13314962	0.1419301	-0.021859646	-0.30508995	-0.024689674	-0.21882963	9.50E-04	-0.18005991	-0.50703	-0.036289692	-0.10297966	-0.14504004	-0.2688799	0.074970245	-0.24764967	-0.038179874	0.07890034	0.0406003	-0.30991983	0.052410126	-0.13627005	-0.1526699	-0.006389618	-0.22735977	0.45242023	0.19263029	-0.07065964	0.017670155	0.31173038	0.23308992	0.6080103	0.22154999
46040	11718687_a_at	WDTC1	WD and tetratricopeptide repeats 1	-0.005330086	-0.21154022	-0.07466984	-0.17532015	-0.26787996	-0.24339008	0.21245003	-0.2745099	0.3218398	-0.06051016	-0.010320187	-0.40023994	-0.19456005	-0.32982016	0.001269817	0.24007988	-0.022600174	-0.2235198	0.086820126	-0.18833017	0.0485301	-0.28534985	0.31111002	0	-0.14249992	-0.023169994	-0.09782982	-0.10016012	0.03586006	-0.20395994	0.1601901	-0.15149021	-0.08857012	-0.23071003	0.06594992	0.18397999	-0.14088011	0.14971018	0.11504984	-0.20421982	0.025949955	-0.0665102	0.13408995	0.7526498	0.20909977	0.12130022
46041	11744619_a_at	SNX24	sorting nexin 24	-0.4230299	-0.08253002	-0.4970603	-0.25033998	-0.22891998	-0.46278	-0.039390087	-0.057090282	0.1431799	-0.08874035	0.023279667	-0.048540115	-0.3316002	0.10750008	-0.42101002	-0.09159994	-0.061700344	-0.45489025	-0.23324013	-0.10467005	0.03937006	-0.15283012	-0.077040195	0.25543976	-0.15306997	-0.07449007	0.20924997	-0.049680233	-0.050070286	0.21567965	0.27755976	0.32936	0.33001995	0.1258297	0.013030052	0.105499744	-0.06421995	-0.07391024	0.31416988	0	0.102950096	-0.31856012	0.13773966	0.15986967	0.28006983	0.25228977
46049	11731113_a_at	PEMT	phosphatidylethanolamine N-methyltransferase	0.26237965	0.094629765	0.17249966	0.17311001	0.18050003	-0.28003025	0.021840096	-0.018520355	-0.21095991	-0.46008015	-0.11262989	-0.31193018	-0.029530048	-0.053820133	-0.72608995	-0.3620901	0	0.084769726	-0.33732033	-0.15539026	-0.14652014	0.20087004	-0.26137018	-0.123650074	-0.35874033	-0.06734991	0.029200077	-0.045400143	-0.01733017	-0.14246035	0.17120981	0.07251978	-0.02631998	-0.042550087	-0.17593002	-0.16042995	0.4177699	0.027070045	0.14754009	0.1566801	0.16983986	0.24901009	0.41939974	0.35924006	-0.28591013	0.07549
46054	11757180_a_at	CSNK1G2	casein kinase 1, gamma 2	0.20592022	-0.016449928	-0.21911955	-0.12455988	0.03191042	0.034450054	0.22208023	0.037400246	0.046080112	-0.010919571	0.06485033	0.27041006	-0.08954954	-0.008349896	-0.07339001	-0.2551999	0	-0.041659832	-0.5704899	-0.3398099	-0.017479897	-0.042439938	-0.63765955	-0.20117998	-0.070379734	-0.023209572	-0.55929995	-0.25529957	-0.31510973	-0.15688992	0.09458017	-0.4354	0.00428009	0.55585	0.07354021	-0.30137968	0.04668045	-0.53922987	0.1839304	0.24111032	-0.18354988	0.48526	0.20355034	-0.19951963	-0.51439	0.34691
46071	11753224_a_at	TSEN34	tRNA splicing endonuclease 34 homolog (S. cerevisiae)	-0.52071	0.07888985	-0.004079819	0.011829853	-0.02150011	0.16682005	0.43491983	0.57068014	-0.30321026	-0.17770004	-0.16196012	-0.23620987	-0.3372202	-0.28013992	-0.33799982	-0.019370079	0.086539745	-0.109240055	-0.31218004	-0.036459923	0.08808994	0.045380116	-0.29424	0.24189997	-0.30360985	0.10222006	-0.38690996	-0.32729006	-0.37827015	0.47816992	0.06430006	0.38179016	-6.10E-04	-0.015590191	0.077739716	-0.24058008	0.005219936	-0.08727026	-0.07008028	1.0022497	0.55859995	0	0.004199982	-0.004350185	0.1317401	0.13006973
46086	11726376_x_at	MPV17L2	MPV17 mitochondrial membrane protein-like 2	0.0825901	0.15349007	0.059209824	-0.17120028	-0.28594017	-0.09963989	0.19836998	0.084280014	-0.09274006	-0.21390009	-0.08684015	0.04519987	-0.25741005	0.3403201	-0.29920006	0.1912098	-0.009729862	-0.30172014	-0.07428026	-0.08097029	-0.3382802	-0.24552011	-0.52038	0.068590164	0.24898005	-0.014210224	-0.71273994	-0.07499027	-0.15139008	0.24893999	-0.09239006	-0.12821007	0.016329765	-0.020959854	0.032030106	0.10656977	0.23219013	-0.28033018	-0.002990246	0.08908987	0.033539772	0.31114006	0.28212976	0.33548975	-0.05186987	0.14146996
46094	11747563_a_at	PLOD3	procollagen-lysine, 2-oxoglutarate 5-dioxygenase 3	0.02173996	-0.20003986	0.17581987	0.17298985	0.19972992	0.18207979	0.2630701	-0.012269974	-0.56297016	0.0480299	0.048689842	0.12644005	0	-0.20036983	0.08997011	-0.31568003	-0.123569965	-0.15496016	-0.12230015	-0.059870243	-0.11581993	-0.29032993	0.20587015	0.13006973	-0.5619402	-0.24590015	-0.16845989	0.09981012	-0.0783	-0.22009993	0.4549799	-0.1269002	-0.21327019	-0.33420992	-0.103129864	-0.088320255	0.081009865	-0.6887202	0.26462984	0.10798979	-0.26689005	0.3752098	0.008739948	-0.027050018	0.32811975	0.81511974
46097	11733410_x_at	MPND	MPN domain containing	0.086569786	-0.171	-0.012770176	-0.18909979	0.24502993	0.011539936	-0.07877016	-0.057219982	-0.006020069	-0.36240005	0.003149986	0.12388992	0.04279995	0.04122019	-0.07752991	0	-0.11945009	-0.01816988	-0.3455701	-0.21434021	0.19094992	-0.34674978	-0.20987988	0.10200977	0.13281012	-0.053450108	-0.46829987	-0.047029972	-0.3334899	0.16911983	-0.1950798	0.12131977	-0.085510254	0.054180145	-0.1066699	-0.41948986	0.17944002	-0.10144997	0.41063976	0.5971799	0.2698698	0.15070009	0.04592991	0.02339983	0.12382984	0.17865992
46101	11733777_a_at	DUSP3	dual specificity phosphatase 3	0.21372986	-0.45175028	-0.1542902	-0.25101995	0.016839981	-0.032550335	-0.15546036	-0.11577034	-0.07169008	-0.08921003	0.06246996	-0.09685993	-0.15923023	-0.006590366	-0.10505009	-0.12227011	-0.12646008	-0.09463024	-0.026629925	-0.10095024	0.046509743	-0.103600025	0.19579983	0.08311987	-0.24711037	0.07579994	0.029379845	-0.052740097	0.043659687	-0.14213991	0.16370964	-0.08966017	-0.10597038	0.014129639	-0.026659966	-0.06921005	-0.03139019	0.001629829	0.3622899	0.099730015	0.48521996	0.15297985	0.04460001	0.21716976	0.046099663	0.21967983
46106	11717493_a_at	SSNA1	Sjogren syndrome nuclear autoantigen 1	0.043750286	-0.15213966	-0.23597002	-0.20060968	-0.114249706	-0.10137987	-0.086569786	0.24160004	-0.06778002	-0.08856964	0.20003033	0.3066802	-0.38325977	-0.14602995	-0.23409986	-0.017089844	0.021190166	0.03331995	-0.4875698	-0.16531992	0.19298029	-0.028559685	-0.06324959	0.21559	0.047580242	-0.124330044	-0.39620972	0.09520006	-0.27381992	0.039850235	0.040560246	0.26976013	-0.23338985	-0.08600998	-0.14429998	-0.123159885	0.3296504	-2.00E-04	0.18333006	0.47363997	0	0.27729034	-0.059489727	0.14246035	-0.0887599	0.14234018
46133	11744375_x_at	C20orf27	chromosome 20 open reading frame 27	0.18311977	0.13168001	0.004719734	0.10848999	-0.10124016	-0.120790005	0.09903002	-0.05278015	0.48161936	-0.56100035	-0.055160046	-0.01086998	-0.14929008	-0.030420303	-0.07591009	0.17891979	-0.11096001	-0.25132036	-0.33174038	-0.17764997	0.041460037	-0.2790804	-0.28671026	-0.014719963	-0.16387033	0.078089714	-0.23117018	0.12341976	-0.20445013	0.058119774	0	-0.4224801	0.09110975	-0.012710094	0.05993986	0.08469963	0.14112997	-0.3638401	0.2319398	0.22429991	0.075779915	0.6823096	0.26097965	0.29715967	-0.22532034	0.025660038
46135	11741238_a_at	COPE	coatomer protein complex, subunit epsilon	-0.09906006	-0.0880003	-0.36334038	-0.18959999	0.26759005	0.36145973	0.3424101	0.35414982	-0.31056023	0	0.4377098	0.46299982	-0.006210327	0.10654974	-0.17636013	-0.28394032	-0.20594025	-0.19375992	-0.43638992	-0.051350117	0.08398008	0.28641987	-0.050580025	0.07186985	-0.12580013	0.019029617	-0.23340034	0.17149973	-0.27952003	-0.018080235	-0.06787014	0.0848999	-0.33642006	-0.13072014	-0.14300013	-0.4553404	0.2680397	-0.31022024	0.18103981	0.37518978	0.44586992	0.55482006	0.15460968	0.29657984	-0.23697996	0.28616
46141	11715927_x_at	SH3GL1	SH3-domain GRB2-like 1	0.35356998	-0.059189796	-0.024989605	0.064780235	0.20109034	0.24105024	-0.23365974	-0.24026966	-0.06827974	-0.3957796	-0.3755498	0.18345022	-0.07172966	-0.078859806	-0.5209398	0.055130005	-0.31174994	-0.22795963	-0.32114983	-0.16719961	0.003970146	-0.30871964	-0.24069977	-0.012349606	-0.039219856	0.050330162	-0.46183968	-0.22166967	-0.069969654	0.13246012	0.024490356	0.19589043	0.009770393	-0.016649723	-0.11750984	-0.1688199	0.13286018	0.10716009	0.16393042	0.3550601	-0.015299797	0.105650425	0.016900063	-0.11243963	0.22432041	0.07356024
46151	11750776_a_at	TRAPPC10	trafficking protein particle complex 10	-0.08479977	0.23538017	-0.122009754	-0.10093975	-0.05747986	0.22302008	0.15414	-0.13870001	0.023260117	-0.5016298	-0.4134698	0	0.29410028	0.025800228	-0.14550972	0.44293022	0.39681005	-0.051970005	-0.04439974	-0.098499775	0.11663008	-0.102809906	0.03572035	-0.13946962	0.15559006	-0.2203598	-0.41068983	0.12817001	-0.12752962	0.19485998	0.11135006	-0.10434008	-0.29751968	-0.21038008	0.001610279	-0.09117985	0.13329029	-0.34912968	0.08362007	0.27088022	0.067340374	0.78547	0.27312994	-0.046720028	-0.01515007	0.41200018
46171	11744354_a_at	TATDN2	TatD DNase domain containing 2	0.09445	-0.100110054	-0.2125001	0.18704987	-0.34832	0.12006998	0.35622978	-0.005180359	0.044239998	0.14158964	-0.09481001	-0.1605401	0.07020998	-0.1564703	-0.50166035	-0.16358042	-0.001029968	-0.37057018	-0.30638027	-0.40805006	-0.115100384	-0.47314024	-0.43637037	-0.076500416	0.05556965	0.7737999	-0.27809	-0.06285	0.020040035	0.018099785	0.095099926	0.16115999	-0.14548016	-0.033120155	0	-0.23657036	0.21201992	-0.1205101	0.27151966	0.4861498	-0.003050327	0.42270994	0.14406967	0.19475985	0.39192963	0.03132963
46175	11737352_a_at	PNPLA5	patatin-like phospholipase domain containing 5	0	0.13167	-0.011620045	0.079319954	0.17709017	-0.21404982	-0.16987991	-0.45226002	0.06708002	-0.6776099	-0.16453981	0.12563992	-0.025399685	-0.3648901	-0.07481003	-0.15700006	0.024600029	-0.24241972	-0.13401985	-0.14835978	-0.006869793	-0.2669897	-0.33125973	-0.29895973	0.07090998	0.024100304	-0.20786	-0.021399975	-0.088210106	0.16999006	-0.16703987	-0.17850971	-0.013569832	0.15412998	0.041570187	5.20E-04	0.18924999	-0.25859976	0.3815999	0.18723011	0.029089928	0.28329992	0.2321701	0.040260315	0.14412022	0.045820236
46243	11717593_x_at	CENPB	centromere protein B, 80kDa	0.2965002	0.06489992	-0.02780962	-0.0467	-0.07466984	-0.09038973	0.111150265	-0.08038998	0.24301004	-0.22038984	0.014019966	0.11194992	-0.10436964	-0.22586966	-0.37762976	-0.08774996	-0.5156498	-0.16106987	-0.30095005	-0.42342997	-0.026899815	-0.3109398	-0.011699677	0.015789986	-0.25389004	0.25747013	0.08642006	-0.032320023	0.06371021	-0.10242987	-0.045650005	0.01815033	0.1138401	-0.028549671	0.11497021	-0.17500973	0.20747995	-0.06817007	0.19950008	0.10816002	0.058400154	0.2488203	0	-0.004220009	-0.027829647	0.19965029
46262	11720605_a_at	POLD2	polymerase (DNA directed), delta 2, regulatory subunit 50kDa	0.03763008	0.052949905	-0.16767025	-0.023419857	-0.61272	0.001269817	-0.009970188	-0.10366011	0.15490007	-0.1305399	0.16392994	0.032819748	-0.052820206	-0.42972994	-0.31315994	-0.3094101	0.11912012	-0.12611008	-0.38788986	-0.19647026	0.057499886	-0.13442993	-0.06379986	-0.37080002	-0.08503008	0.2806797	-0.3117299	0.17339993	-0.14051008	0.124929905	-0.30260992	-0.26144028	-0.037320137	-0.005060196	0.024990082	0.08288002	0.31300974	-0.2771802	0	0.28993988	0.0566597	0.43274975	0.38441992	0.15107012	0.2328	0.026350021
46292	11750618_x_at	CORO7	coronin 7	0.37012005	0.18432999	0.06099987	-0.003859997	-0.13025999	0.071359634	-0.115119934	0.014289856	-0.025770187	-0.41534996	-0.079930305	0.0471797	0.14729977	0.07656002	-0.103500366	-0.19462013	-0.01996994	-0.034510136	-0.2163701	-0.4054203	-0.03594017	-0.17494011	-0.19019032	-0.002099991	-0.043010235	-0.118780136	-0.61647034	0.21618986	-0.08341026	0.001629829	0.092449665	-0.26449013	-0.15723991	0.12820005	0	-0.2575302	0.18614006	-0.09149027	0.71590996	0.17203999	-0.047440052	0.16616964	0.114470005	0.012700081	-0.1135602	0.08175993
46314	11756252_x_at	KLHDC3	kelch domain containing 3	0.4881401	-0.17756987	-0.21865988	-0.5324502	-0.2441101	0	-0.13238001	0.2546401	0.09378004	-0.4519	-0.34465027	0.12805986	0.07392979	0.13494015	-0.1345501	-0.049710274	0.0714798	-0.068399906	-0.007870197	-0.054739952	-0.32518005	-0.29878998	-0.099699974	0.028349876	-0.14956999	-0.33303022	-0.6758199	-0.049690247	-0.22414017	-0.023769855	0.042570114	-0.1047802	-0.049870014	-0.110360146	0.010109901	-0.053500175	0.23759985	0.17613983	0.23741007	0.11715984	-0.008930206	0.06102991	0.1712799	0.43861008	0.006109715	0.06372976
46383	11756725_x_at	SHISA5	shisa homolog 5 (Xenopus laevis)	-0.5018401	-0.2624607	-0.3873701	-0.6516304	-0.80517006	0.08755016	0.19814014	0.058239937	0.31989956	-0.037010193	0	0.09453964	0.026809692	0.06571007	0.20811939	0.012939453	-0.11482048	-0.020939827	0.16769981	-0.07507992	0.19340992	-0.19102001	-0.00579071	0.18128967	-0.2512102	-0.47181034	-0.44751024	-0.44664	0.1026001	0.33385944	0.08302021	-0.32324982	-0.11612034	-0.017670631	0.1774702	-0.13389015	0.26039982	-0.24131012	-0.008880615	-0.1226902	-0.12444019	-0.16697025	0.08965969	0.28496933	-0.0292902	0.51638985
46400	11749382_a_at	STK11IP	serine/threonine kinase 11 interacting protein	0.017310143	-0.06289959	0.2508402	0.11135006	-0.018729687	-0.19796991	-0.3113699	-0.13920975	0.12992	-0.1440897	-0.21041965	0.1859603	-0.19379997	-0.14166975	0.04534006	-0.14609957	-0.003599644	-0.16605997	-0.17628002	-0.30915976	-0.09869003	0.014680386	-0.11909962	0.06438017	-0.101579666	-0.032699585	-0.13806963	-0.018769741	-0.10900974	0	-0.31624985	-0.15927982	0.14843035	0.08015013	0.022550106	-8.40E-04	0.3073001	0.011229992	0.27419043	0.050220013	-0.016839981	0.46986008	0.40915012	0.48100042	0.08330011	-0.021119595
46440	11750982_x_at	SHKBP1	SH3KBP1 binding protein 1	0.21152973	-0.16317987	0.028850079	0.13098001	0.13884974	-0.05460024	0.32923985	0.1627698	-0.3755703	0.15024996	0.29112005	-0.25697994	-0.050580025	0.29981995	-0.40909004	-0.028749943	-0.027180195	0	-0.1314702	-0.19756985	-0.20315027	-0.13606024	-0.17553997	-0.21662998	-0.21349001	-0.041100025	-0.4096899	-0.12865019	-0.1469202	0.2047801	0.02230978	0.30902004	-0.21287012	0.04637003	-0.052330017	-0.28425026	0.4742298	-0.42924023	0.39673996	0.08328009	0.18131018	0.35057974	0.29850006	0.05998993	-0.27914	0.3450799
46487	11721918_a_at	BCL7C	B-cell CLL/lymphoma 7C	0.3245697	0.040450096	-0.02203989	-0.120110035	0.08952999	-0.12974024	-0.10757017	0.14709997	0	0.2459197	-0.25769997	-0.014890194	-0.09165001	0.12910986	-0.23648024	-0.1100502	-0.019470215	-0.04140997	-0.111040115	-0.0882802	-0.21864033	-0.37565994	-0.23460007	-0.06043005	-0.12855005	0.4863901	-0.15535021	0.001369953	0.018219948	-0.019000053	0.24815989	-0.13594007	-0.15468025	0.015180111	-0.044700146	-0.12978029	0.6494999	0.29491997	0.46069002	0.10474968	0.09706974	0.4447198	0.15819979	0.3705001	0.21282005	0.27910995
46489	11761333_x_at	CDK11B	cyclin-dependent kinase 11B	0.09942961	0.09575987	-0.19433022	-0.18856001	-0.50067043	0.0841198	-0.24695015	-0.27141	-0.21759033	-0.49302006	-0.3719902	0.20452976	0	-0.2336402	-0.055920124	-0.013770103	-0.021740437	0.041889668	-0.30339003	-0.22540045	-0.015230179	0.061139584	-0.14027023	-0.33762026	0.2505598	0.09490967	0.010649681	0.41258955	-0.32602024	-0.061870098	-0.061070442	0.062379837	-0.15114021	0.019109726	-0.15412045	-0.17730999	0.056129932	-0.27805042	0.14166975	0.3055296	0.31214	0.23165989	0.13238955	-0.22052002	-0.08264017	0.12144995
46492	11746417_x_at	FASTK	Fas-activated serine/threonine kinase	0.31391	0.030720234	0.34325027	-0.07222986	0	-0.013529778	0.049110413	0.064210415	-0.15721989	-0.043109894	-0.27271986	-0.16175985	-0.06115961	0.16620016	0.08433008	-0.2062397	-0.23939991	-0.038229942	-0.13774967	-0.20870972	-0.20201969	-0.08012962	-0.15146971	0.12938023	-0.08949995	0.19639015	-0.50593996	-0.009589672	-0.013419628	0.11154032	0.24616003	-0.05308962	-0.01903963	0.095650196	0.061180115	-0.23762989	0.6584201	-0.46589994	0.51614	0.50417995	0.2174902	0.48577023	0.011470318	0.08424997	0.18240023	0.29666996
46519	11754264_a_at	KHSRP	KH-type splicing regulatory protein	-0.015579701	-0.22650003	0.07189989	0.03496027	0.035550117	-0.07518005	0.27872992	0.3347001	-0.4233098	-0.49771976	0.19443989	-0.011839867	-0.25017977	-0.5668001	-0.66533995	-0.42141008	-0.28646994	-0.15874004	-0.48620987	-0.14751005	-0.010519981	-0.18245983	-0.006109715	0.06477022	0.023449898	0.38285017	-0.06930971	0.0756402	-0.1877799	0.003230095	0.013450146	0.18604994	0.15604019	0.30776024	-0.005320072	-0.36517	0.11342001	-0.31709003	0.15588999	0.5522003	0.02191019	0.6029501	0.28113985	-0.043849945	-0.48047972	0
46548	11756574_x_at	RNF167	ring finger protein 167	-0.40298986	-0.32097006	-0.41272974	-0.34165	-0.38991976	-0.50752974	0.02392006	0.10682011	-0.15403986	-0.3517599	-0.23869991	-0.015399933	-0.22809982	-0.47468996	-0.27069998	-0.10835981	0.03745985	-0.3324299	-0.32959986	-0.2695098	-0.4915099	0.16087008	-0.22419977	0.20681	-0.019680023	0.14106989	-0.30138016	-0.2137599	-0.091750145	0.006520271	-0.11672974	0.113679886	0.19709015	0.60053015	0.32608986	0.10860014	0.05824995	0.41956997	-0.1577797	0.30881023	0.21341991	0.32959986	0.23707008	0.25327015	-0.26840973	0.008880138
46666	11726107_at	LRFN3	leucine rich repeat and fibronectin type III domain containing 3	0.20833015	0.09803009	0.35508013	0.05059004	0.3717203	0.052540302	0.123580456	-0.048379898	0.32324028	-0.15743971	-0.14084959	0.04294014	-0.099619865	-0.26372957	-0.15903997	-0.13091993	0.098270416	0.08987045	-0.22735977	0.054640293	-0.45185995	-0.49966955	-0.57164955	-0.20025969	-0.05050993	0.29605007	-0.19145966	-0.005079746	-0.3371396	-0.23416996	-0.115249634	0	-0.058719635	0.07155037	-0.07020998	-0.2459197	0.27661037	-0.2635498	0.43739033	0.5458703	0.07240009	0.41782045	0.18402004	0.26767015	-0.20664978	-0.022269726
46670	11739215_a_at	SLC25A23	solute carrier family 25 (mitochondrial carrier; phosphate carrier), member 23	-0.20303011	-0.09152031	-0.1897502	-0.03680992	-0.32201004	-0.5920601	0.26125002	0.13372993	0.08546972	-0.09646988	0.22252989	-0.19953012	-0.29434013	-0.08362007	-0.26558018	0.2244401	-0.24561024	-0.3429103	-0.22018003	-0.24146986	-0.017340183	0.06140995	0	0.22748995	0.12845993	-0.054019928	-0.19583988	-0.27024984	0.22777987	-0.18486023	-0.3653803	0.3885498	0.008049965	-0.08441019	0.061200142	0.16724014	0.032730103	0.7353997	0.3025999	-0.17608023	0.12576008	1.0897298	0.46490002	0.20467997	-0.34826994	-0.17978
46688	11753590_a_at	COMMD9	COMM domain containing 9	-0.017329693	-0.3028698	0	-0.21809006	0.00867033	-0.07347965	-0.06998968	0.25705004	-0.14274979	-0.37425995	0.38191032	0.020160198	0.03594017	-0.119889736	0.16971016	-0.29421997	-0.025559902	-0.25382996	-0.26105976	-0.012359619	-0.24007988	-0.44988966	-0.3588996	0.24246025	-0.10403967	-0.055480003	-0.03612995	0.05646038	-0.29954004	0.011219978	0.050150394	0.24505997	-0.18975973	0.07646036	0.18483019	-0.19266987	-0.020639896	-0.109099865	0.18264008	0.24160004	0.26610994	0.3754301	0.00469017	0.16074038	-0.39448977	0.14588022
46692	11722375_a_at	GGA2	golgi-associated, gamma adaptin ear containing, ARF binding protein 2	-0.2667699	0.08074999	-0.107310295	0.11061001	-0.23109007	-0.025300026	0.26575994	-0.122889996	-0.32930994	0.07275009	0.36216974	-0.014630318	-0.41507006	-0.4348402	0.036289692	-0.07043028	0.037009716	-0.055860043	-0.06782007	-0.017179966	-0.45483017	0.22525978	-0.10778999	0.47733974	-0.021669865	0.087850094	-0.59996986	0.17711973	-0.13335991	0.062429905	0.1297698	-0.16286993	-0.30953026	-0.13311005	-0.054150105	-0.06722021	0.018909931	0.27130985	0.23342991	0.34727	0.15489006	-0.04253006	0.4302101	0	-0.24292994	0.10911989
46696	11716146_x_at	PRKACA	protein kinase, cAMP-dependent, catalytic, alpha	-0.006239891	-0.4885702	-0.12537003	-0.16765022	-0.040040016	-0.025060177	0.37451982	0.39154005	-0.45224	0.044919968	0.6405797	-0.019490242	0.003540039	-0.095590115	-1.60E-04	-0.36667013	0.008969784	-0.12471008	-0.016030312	0.082999706	-0.15797997	-0.26628017	-0.33713007	-0.13170004	-0.04028988	0.19866991	-0.35237026	-0.0668602	0.49307013	0.11373997	-0.21262026	0.36280012	-0.36478996	-0.050559998	-0.037620068	-0.51038027	0.12186003	0.005869865	0.39588976	0.30815983	0.3421297	0.42785978	0	-0.18072987	-0.41898012	0.44027996
46712	11739544_a_at	C19orf12	chromosome 19 open reading frame 12	-0.19212008	-0.27350998	0	-0.06504011	-0.16762018	0.12539005	1.0421901	-0.3340602	0.18050003	-0.11964989	-0.20844984	-0.050390244	-0.09467983	0.26005983	-0.51878023	-0.5506501	0.16679001	-0.10446024	0.19012976	-0.05685997	0.06864977	-0.35835028	-0.29870987	-0.19578028	0.49876976	0.05004978	0.17524004	0.09608984	0.30482006	-0.0788002	-0.021100044	-0.59977007	0.036930084	0.14925003	-0.21727991	0.20843983	0.099020004	-0.37868023	0.05561018	1.6936197	-0.12731028	-0.15678024	0.43437004	-0.4323802	-0.18214989	0.4725299
46719	11759100_x_at	EIF5A /// EIF5AL1	eukaryotic translation initiation factor 5A /// eukaryotic translation initiatio	-0.07312012	-0.26024008	-0.17941046	-0.18432045	-0.9248605	0.111849785	1.0426197	-0.19110012	-0.12524033	-0.4677601	0.104169846	0.21702957	-0.2943201	-0.20926046	-0.42658043	0.28477955	-0.044380188	-0.65783024	-0.41591024	-0.20419025	-0.20005035	-0.17203045	0.3929596	-0.11398029	-0.3800702	0.36302948	0.37064934	-0.61662006	0.24971008	-0.21422052	0.68433	-0.7600703	0.00977993	0.4143095	-0.003980637	0.19923973	0.34393978	0.17778015	-0.45195007	0.37446976	0.38626957	0.69223976	0.25731945	0.13851929	-0.33286047	0.07246971
46742	11762896_a_at	LAS1L	LAS1-like (S. cerevisiae)	-0.19568014	-0.03606987	0.1457901	0	-0.42661	-0.48668003	-0.18923998	-0.27036	0.09433985	-0.27592993	-0.36063004	0.026929855	-0.2713499	-0.81090975	-0.015679836	-0.2831998	-0.10781002	-0.24509001	-0.22553015	-0.2957797	-0.012429714	-0.31706	0.02147007	0.043529987	0.23872995	-0.23270988	-0.39606	0.12839985	-0.18931007	0.31695986	0.11093998	0.14378023	-0.033740044	0.11715984	0.10552025	0.3035903	0.018430233	-0.19288969	0.40853024	0.27763987	0.22887993	0.30382013	0.0520401	0.027719975	0.4451499	0.044139862
46747	11725109_a_at	FAM98C	family with sequence similarity 98, member C	0.20332003	-0.28591013	0.017339706	-0.17550993	-0.1779499	-0.033770084	0.30376005	0.053959846	0.04117012	-0.36695004	-0.25004005	0.10137987	-0.17293024	-0.11583996	-0.27599	-0.14805984	-0.027870178	-0.04592991	-0.3242302	-0.18790007	-0.10168028	0.058640003	-0.21938992	0.08406973	0.058400154	0.09512997	-0.060359955	0.064169884	-0.2662301	-0.034860134	-0.007800102	0.21468973	-0.16375017	0.03680992	-0.03824997	-0.2149601	0.3515501	-0.1487999	0.26653004	1.5714397	0.17620993	0.26069975	0.05080986	0.0938797	0	0.09148979
46749	11749347_x_at	C11orf49	chromosome 11 open reading frame 49	0.0868001	-0.19952011	-0.09355974	-0.042399883	-0.22041988	-0.49382973	-0.29227972	-0.76603985	-0.0653801	0.06102991	0.018559933	-0.3225999	-0.06542015	-0.26442003	-0.25611973	-0.048049927	-0.31849003	-0.56561995	-0.171	-0.26512003	0.067689896	-0.14208984	-0.13068008	-0.07565975	0.08367014	0.12261009	0.30179024	0.19298029	-0.17303991	0.042129993	-0.42549992	-0.15720987	0.04365015	0.06775999	0.33351994	0.09162998	0	-0.26346016	0.06001997	0.043499947	0.06496	0.17113018	0.17173004	0.016560078	-0.20814991	-0.02339983
46766	11735763_a_at	PRKACA	protein kinase, cAMP-dependent, catalytic, alpha	0.10526991	-0.29859018	0.05559969	-0.03145027	0.24076986	0.040839672	0.26338005	0.14404964	-0.3290801	-0.2737503	-0.010110378	-0.32122993	0.014070034	-0.23515034	-0.10997009	-0.29637003	0.27528	0.027819633	-0.030010223	0.1468997	-0.15268993	0.008709908	-0.24528027	-0.29967022	-0.29435015	0.11600971	-0.16864014	-0.37854004	0.55342007	-0.06469011	-0.19487	0.18892002	-0.1577301	-0.22742033	-0.21570015	-0.5850601	-0.027770042	0.09033966	0.36479998	0.20698977	0.32057	0.26604986	0	-0.08288002	-0.1192503	0.45873976
46793	11741239_x_at	COPE	coatomer protein complex, subunit epsilon	-0.17124987	-0.33599997	-0.13255978	-0.5619898	-0.3185296	0.13855028	0.36944008	0.64246035	0.03071022	-0.21025991	0.15489006	0.55909014	-0.029279709	-0.11848974	-0.39413977	-0.47516966	-0.39679956	0.040860176	-0.1737299	0.051370144	-0.104379654	0.18923044	-0.20402956	0.10421038	0.034890175	0.10203028	-0.33156967	0.29213	-0.11129999	-0.10611963	-0.09981966	0.11719036	-0.35213995	-0.0797596	0	-0.21560955	0.29556036	-0.2627597	-0.03347969	0.13917017	0.44153023	0.3870201	0.15810013	0.4957204	-0.08873987	0.20749044
46794	11738274_x_at	PSMG4	proteasome (prosome, macropain) assembly chaperone 4	0.38099003	-0.30446005	0.15038013	0.3666401	0.018410206	0.04843998	0.4552102	0.20236015	-0.1275301	-0.91134024	0.09719992	0.09742975	-0.053269863	-0.18825006	-0.20030022	-0.006690025	-0.067770004	-0.040009975	-0.22398996	-0.35368013	-0.12967014	0.08192015	-0.49567986	-0.07094002	-0.1957798	-0.11513996	-0.37306023	0.22228003	-0.09726	-0.01116991	-0.11912012	0.104849815	-0.10600996	-0.0365901	-0.17735004	-0.074830055	0.8687701	-0.0538702	0.48276997	0.7235098	0.3924098	0.38297987	0.1321702	0.1286602	0.03518009	0
46811	11723542_a_at	ABHD14A	abhydrolase domain containing 14A	0.17141008	-0.13242006	-0.26628017	-0.086709976	0.04651022	-0.31955004	-0.10188007	0	0.074530125	-0.31019974	-0.17648983	0.055330276	-0.30819988	-0.12836981	-0.10043001	-0.22855997	-0.32342005	-0.26953983	-0.23164988	-0.40205002	-0.18140984	-0.2558298	-0.15832996	0.020460129	0.057990074	0.020580292	-6.60E-04	-4.10E-04	0.08084011	-0.012889862	-0.101830006	0.026599884	0.22054005	0.033510208	0.17799997	-0.042789936	0.28673983	0.13013029	0.19527006	-0.09320974	0.12317991	0.005839825	0.3815899	0.23789024	-0.22326994	0.14344025
46830	11751050_x_at	NUCB1	nucleobindin 1	0.29903984	-0.084409714	0.16438007	0.103869915	-0.17813015	-0.023940086	0.064070225	-0.40011978	-0.5620198	-0.6883297	0.041049957	-0.11467981	-0.36295986	-0.053490162	-0.30508995	0.060480118	-0.04483986	-0.6091099	0.12467003	-0.39285994	-0.14545012	-0.13507986	-0.10131979	0.10334015	-0.085969925	-0.03591013	0.014629841	0.020420074	0.12595987	0.08822012	0.114280224	0	-0.05242014	-0.4419198	-0.12377977	-0.40999985	0.37714005	-0.010240078	0.12624025	0.10334015	0.098909855	0.05254984	-0.05659008	0.072589874	-0.33414984	0.47103024
46849	11745910_a_at	CDK18	cyclin-dependent kinase 18	0.21556997	-0.051180363	0.5938997	0.026249886	-0.04485035	-0.08367014	0.30163002	-0.005680084	-0.14284039	-0.5580101	-0.21584034	-0.1201601	0.031049728	0.03772974	-0.108119965	-0.17233992	0	0.027169704	-0.12077999	-0.06411028	0.35601997	-0.23094034	-0.12959003	-0.23542023	-0.25679016	-0.017050266	-0.116159916	-0.14784002	-0.02640009	-0.19349003	0.019179821	0.08521986	-0.12800026	-0.16768026	7.40E-04	-0.18085003	0.4893999	-0.28260994	0.8510399	0.28474998	0.103429794	0.053770065	0.19199991	0.11223984	0.45844984	0.47926998
46853	11717494_x_at	SSNA1	Sjogren syndrome nuclear autoantigen 1	0.17228985	-0.07765007	-0.2797799	-0.07210016	-0.2745099	-0.07933998	-0.047070026	0.21942997	0.10422993	-0.28880978	-0.09046984	0.20833015	-0.09613991	-0.15423012	-0.16464996	-0.036049843	-0.048490047	-0.003149986	-0.45115995	0.013569832	-0.10766983	-0.14154005	-0.051179886	0.047920227	0.026890278	-0.009729862	-0.35472012	0.13169003	-0.2867899	0.027750015	-0.040339947	0.2148099	-0.14554977	-0.08233976	-0.12154007	-0.18089008	0.2731099	0.003439903	0.11424017	0.2905903	-0.03157997	0.38305998	0.05735016	0.091529846	0.02286005	0.30724
46869	11715325_at	C11orf90	chromosome 11 open reading frame 90	0.30196	0.15263987	0.2021699	0.23575974	0.11946964	0.07730961	-0.061200142	-0.42468023	-0.03340006	-0.26281023	-0.32023	-0.19665003	0.041100025	-0.08503008	-0.19868994	-0.22738028	0.00977993	-0.033070087	-0.33657026	-0.36457014	-0.030200005	-0.11617994	-0.4393401	-0.40919018	-0.03292036	-0.14716005	-0.07552004	-0.17592001	-0.2540803	-0.09872007	0.075639725	-0.032940388	0.12548971	0.045939922	0.08515978	0.12071991	0.09271002	-0.171	0.49755	0.34817982	0	0.35555983	0.5399599	0.43872976	-0.058310032	0.19595003
46878	11715929_x_at	SH3GL1	SH3-domain GRB2-like 1	0.2620201	-0.030309677	-0.018459797	0.059329987	0.003859997	0.109760284	-0.08796978	-0.12415981	-0.3803997	-0.55478	-0.08152962	0.10135031	0.1117301	-0.1866498	-0.21795988	-0.26722002	-0.17988968	-0.050519943	-0.60198975	-0.35718966	0.29639006	0.20550013	-0.08933973	0.007750034	0.035779953	-0.049319744	-0.41146994	-0.15917969	-0.21249962	0.027450085	-0.031179905	0.052910328	0.032390118	-0.28898	-0.29603004	-0.060440063	0.39812994	-0.047440052	0.29202032	0.52672005	0.1264801	0.27701998	0.17716026	-0.003530026	-0.087599754	0.31610012
46880	11720036_a_at	CASP2	caspase 2, apoptosis-related cysteine peptidase	-0.001210213	-0.2939	-0.038700104	-0.100250244	0.29122972	0.5402398	0.08385992	0.14700985	-0.13362026	0	0.05195999	0.13627005	0.08817005	-0.34230995	-0.052050114	-0.39327002	0.07889986	0.11731005	-0.16323996	-0.027760029	-0.31291008	-0.34817028	-0.31645012	0.17048979	-0.12231016	0.011950016	-0.33148003	-0.025660038	-0.73068	-0.1695199	0.5824499	-0.33920002	-0.06291008	0.18596983	0.41829967	-0.2589202	0.10925007	-0.47538996	0.06072998	0.42802	0.35880995	0.4862399	0.5947499	0.014800072	-0.101200104	0.51333
46889	11757521_x_at	TCEA2	transcription elongation factor A (SII), 2	0.41244984	-0.079050064	0.10900974	0.031279564	0.18294	-0.040010452	0.019789696	-0.1433301	-0.07752037	-0.7281203	-0.27708006	0.004489899	-0.20156002	-0.030750275	-0.19696045	-0.17062044	0.031359673	0.15625	0	-0.2123704	-0.28446007	-0.37940025	-0.42485046	0.16715956	-0.21589041	0.5345297	-0.25228024	-0.012900353	-0.10008001	-0.013960362	0.07711983	0.13414955	0.051939964	-0.3516302	0.3678398	-0.38117027	0.25527954	0.11626959	0.52247953	0.40162992	0.16661978	0.7810497	-0.05062008	0.41764975	-0.13705015	0.11848974
46933	11752714_x_at	C11orf49	chromosome 11 open reading frame 49	-0.078999996	-0.30863	0.03724003	-0.018080235	-0.35237026	-0.42769003	-0.066269875	-0.33784008	-0.041210175	-0.3059702	0.004270077	-0.23058987	0.007510185	-0.14600992	0.076570034	-0.14623022	-0.3434	-0.27763987	-0.3134799	-0.26389027	0.16852999	0.08766985	-0.33736992	-0.08258009	0.100029945	0.23429012	-0.17983007	0.23909998	-0.11452007	0.14024019	-0.28003025	-0.06961012	-0.081260204	0.056190014	0.13184977	0.17296982	0.2902298	-0.11617994	0.3482399	0.3343501	-0.008130074	0.1213398	0	0.19772005	-0.012000084	-0.20773983
46944	11749405_a_at	NCKIPSD	NCK interacting protein with SH3 domain	0.061229706	-0.17526007	-0.42027998	-0.6482501	-0.13426018	0.03680992	-0.002580166	0.070709705	0.047060013	0.007719994	-0.20639992	-0.0538702	-0.18424034	0.019429684	-0.3522401	-0.15816021	-0.14135027	-0.46156025	-0.4339099	-0.3730402	-0.24378014	-0.26906013	-0.1396699	0.05762005	-0.034339905	0.21797991	-0.080610275	-0.00744009	0.030709743	0.1415801	-0.4046502	0.13888979	0.016729832	-0.25442028	-0.07989025	0.00260973	0.32801008	-0.2769103	0.12471008	0.069729805	0	0.3206997	0.103429794	0.08388996	-0.3865199	0.005409718
46947	11740681_a_at	TGIF1	TGFB-induced factor homeobox 1	-0.44061995	-0.3631301	-0.34299994	-0.49566984	-0.62698984	-0.10309982	0.19208002	0	-0.32700968	0.2592702	-0.001919746	-0.103049755	-0.18668985	-0.31133986	0.20929003	-0.38606977	-0.65009975	0.14353037	-0.25349998	-0.16191006	0.03641033	0.30066013	0.16988993	-0.35529995	-0.27763987	0.15516996	0.044860363	-0.03201008	0.24808025	-0.091340065	0.46086025	0.34259033	0.112780094	-0.22389984	0.16486025	-0.23266983	-0.76225996	0.22870016	0.27418995	0.08459997	0.061510086	-0.001879692	0.33813	0.1634202	-0.2068901	-0.23387003
46955	11737347_a_at	ASB16	ankyrin repeat and SOCS box-containing 16	0.11520004	-0.048449993	-0.17462969	-0.0774498	0.07356024	-0.31981993	-0.23401976	-0.13875961	0.5048003	-0.3585	-0.45282984	0.36906004	-0.036799908	0.12735033	-0.36190987	-0.09552002	-0.09287977	-0.18767977	-0.23175001	-0.10645962	-0.13073969	-0.26245975	-0.28048992	0.33983994	0.18578005	0.38617992	-0.3178997	0.19897032	-0.19210005	0.012589932	0.030640125	-0.012819767	-0.15113974	0	0.03469038	-0.07527971	0.039600372	-0.24717999	0.49115992	0.21070004	-0.15373993	0.34780025	0.35113	0.30066013	0.10564995	-0.029079914
46961	11761587_x_at	PIGQ	phosphatidylinositol glycan anchor biosynthesis, class Q	0.18216991	0.012599945	-0.2292099	-0.27555037	-0.074940205	-0.0773201	-0.05163002	-0.17667007	0.08643007	-0.35800028	-0.35733032	0.04055977	0.14332008	-0.15785027	0.11243963	-0.07157993	-0.45235014	0.023989677	-0.054389954	-0.41193008	0.43319988	0.12705994	0	0.20383978	-0.13839006	0.15175009	-0.9312601	-0.12403011	-0.27652025	0.17384005	-0.3200202	-0.03278017	-0.31578016	-0.091210365	0.21424007	-0.32164	0.17419004	-0.012290001	0.8761296	0.37623978	0.03489971	0.27994967	0.2030797	0.21216965	0.08147001	0.25529003
46968	11720160_a_at	DENND3	DENN/MADD domain containing 3	0.32412004	0	-0.005900383	0.13590002	-0.23201036	-0.024260044	0.109289646	-0.041399956	-0.119920254	-0.005190373	-0.16951036	-0.006790161	-0.13970041	0.18996	-0.14506006	0.009569645	0.25003004	-0.3920803	-0.32586002	-0.31818008	-0.2070303	-0.15489006	-0.54970026	0.12656975	0.1834898	-0.17986012	-0.4949603	0.21926975	-0.32476997	-0.030240059	0.3919797	-0.04902029	-0.13810015	0.13717985	-0.084480286	0.056769848	0.52290964	-0.40264034	0.27152967	0.4732299	0.16323996	0.099829674	0.11029005	0.45383978	-0.013920307	0.63837004
46976	11720524_a_at	HPS4	Hermansky-Pudlak syndrome 4	0.3234601	-0.24681997	0.069190025	-0.005990028	0.28797007	0.104990005	0	-0.007070065	-0.17086983	-0.2995	0.03174019	0.24193001	0.04941988	-0.117489815	-0.3889699	-0.2702198	-0.10497999	-0.1582098	-0.23960018	-0.38466978	0.13528013	-0.13578987	-0.22335005	0.20058012	0.009039879	-0.11415005	-0.34435987	0.18026018	-0.18868017	-0.10373974	-0.19829988	0.15157986	-0.100029945	-0.07074976	0.060480118	-0.1683898	0.54870987	-0.19636011	0.43874025	0.26579	0.19136	1.05689	0.32156992	0.093550205	0.2629199	0.16022015
46979	11748530_a_at	C9orf7	chromosome 9 open reading frame 7	0.42937994	-0.0658803	0.16343975	0.06891966	0.34722996	0	-0.19454002	-0.095510006	-0.26874018	-0.4281702	-0.10136032	-0.0725503	-0.29022026	-0.09161997	-0.12490034	-0.21013021	-0.039299965	0.20135975	-0.26842022	-0.21748018	0.11264992	-0.22376013	-0.4323802	-0.16073036	-0.03201008	-0.0611701	-0.3060603	0.0910697	0.001689911	0.0785799	-0.04908991	0.07916975	0.19402981	0.27483988	0.037149906	-0.29705	0.36117983	-0.040290356	0.49953985	0.79174995	0.28542995	0.41244984	0.4136901	0.27186966	-0.09705019	0.002659798
47092	11753687_x_at	AGTRAP	angiotensin II receptor-associated protein	0.09283972	-0.11206007	0.06314993	0.2544098	-0.03311014	0.3197899	0.34714985	-0.13547039	-0.24371004	-0.049200058	0.45396996	0.015649796	-0.060930252	-0.13694	-0.47558022	-0.32007027	-0.00948	-0.15200996	-0.29738998	-0.40455008	0.008090019	0.025979996	-0.27505016	0.003489971	-0.39127016	0.13886976	-0.5555401	-0.17909002	-0.7504401	0.17037964	0	0.42659998	-0.1453104	0.019779682	-0.15223026	-0.43179035	0.1754899	0.09320974	0.4727397	0.48156977	0.3122697	-0.05752039	0.2985797	0.30797005	-0.3322301	0.5279498
47095	11717788_at	C20orf4	chromosome 20 open reading frame 4	-0.13641024	-0.019460201	0.12242985	-0.16086006	-0.5124302	-0.31774998	-0.10131025	0.0868001	-0.1683302	-0.24879026	-0.2736001	-0.2028799	-0.15224981	-0.16643	-0.105130196	0.010699749	-0.27021027	0.06403017	-0.04041004	-0.3091402	0.07094002	-0.16065025	0.18855	0.29366016	-0.08858013	0.14018011	-0.18862009	-0.15988016	-0.091639996	0.06263971	-0.23592997	0.22142982	0.16879988	0.10058975	-0.10952997	-0.15261984	0.10038996	0.25395012	-0.15011024	0.3304701	0.5009699	1.0770001	0.18608999	0.1417799	0.08210993	0.17048979
47129	11728724_a_at	TAF6	TAF6 RNA polymerase II, TATA box binding protein (TBP)-associated factor, 80kDa	0.28768015	0.010769844	0.003530026	-0.11449003	0.08583021	-0.43878984	-0.016699791	-0.14729977	0.45331	-0.29258013	-0.10858011	0.0239501	0.10042	-0.32115984	-0.1428299	-0.3527298	-0.30236006	0.16254997	-0.30635977	-0.61611986	0.19412994	0.2089901	0.18809986	0.074500084	-0.2389698	-0.36574984	0	-0.21420002	-0.25157976	-0.18342018	-0.04412985	-0.31288004	-0.21730995	-0.21293974	-0.13014984	0.094009876	0.31126022	-0.17651987	0.29127026	-0.028319836	0.27468014	0.46169996	0.28906012	-0.18189001	0.45844984	0.21190023
47149	11749290_x_at	SH3GL1	SH3-domain GRB2-like 1	0.2725501	-0.11758995	-0.11202955	0.03992033	0.09999037	0.08426046	0.02161026	-0.07272959	-0.21991968	-0.44108963	-0.09529972	-0.06107998	-0.046219826	-0.19010973	-0.08894968	0.066250324	-0.23395967	0.0894804	-0.31404972	-0.034889698	0.28156042	0.33638	0.026890278	-0.20292997	-0.21362972	-0.2681799	-0.16481972	-0.33651972	-0.23180962	-0.01609993	0.11368036	0.113390446	-0.06118965	-0.066649914	-0.34536982	0.09333038	0.2544403	-0.04951954	0.18681002	0.58496046	0.10745001	0.39645004	0.07259035	-0.2472496	0.33278036	0.42749023
47174	11759452_at	TMPRSS9	transmembrane protease, serine 9	0.37117004	-0.047560215	0.17647982	0.07692003	-0.18492985	0.15618992	0.1332798	-0.17842007	0.21565008	-0.43395996	0.04383993	0.20358992	-0.075069904	-0.07340002	0.28402996	-0.3084898	-0.48351002	0.08563995	-0.22461987	-0.4913802	-0.15112019	-0.27387	-0.55472994	0.065760136	0.21026993	0.30382013	-0.60986996	-0.12694025	-0.23669004	-0.07120991	-0.095560074	0.014890194	-0.033360004	0.03916979	0.37365007	-0.1431799	0.15486002	-0.45667982	0.58219004	0.42850018	-0.02646017	0.64798975	0.17620993	-0.24721003	-0.16864014	-0.057010174
47180	11717714_at	CHST10	carbohydrate sulfotransferase 10	0.3554001	-0.010119915	-0.1740098	-0.09828997	-0.1825099	-0.15291977	-0.23737001	0.3783002	0.06952	-0.26056004	-0.17792988	0.04374981	0.089459896	0.17448997	-0.22487974	-0.3015499	-0.099160194	-0.015920162	-0.3117299	0.19322014	-0.32608986	-0.5385399	0.18525982	-0.35323	-0.1858201	0.30157995	-0.40646982	0.15101004	0.13745022	0.011600018	-0.004159927	-0.15999985	0.02041006	-0.16813993	0.118150234	0	-0.11771011	-0.19187975	0.06429005	0.041480064	-0.03966999	0.2746501	0.2286501	0.51544	-0.28170013	0.09283018
47194	11751599_x_at	DPP7	dipeptidyl-peptidase 7	0.4263997	-0.12441015	0.009109974	0.17016983	0.32957983	-0.06798029	-0.060389996	0.15109968	-0.062129974	-0.08751011	0	0.036599636	0.021879673	-0.027650356	-0.24770021	-0.2718501	0.14314985	-0.35649014	-0.33831024	-0.04232025	0.17246962	-0.47097015	-0.41551018	0.049599648	-0.05986023	0.11567974	-0.35512018	0.15375996	-0.094120026	-0.13760996	-0.058290005	-0.014490128	-0.14054012	-0.35351038	-0.4330001	-0.39872026	0.30564976	-0.056800365	0.31053972	0.31634998	0.18556976	0.29856968	0.22039986	0.5891299	-0.5806904	0.14069986
47197	11732415_s_at	TIAM1	T-cell lymphoma invasion and metastasis 1	-0.12228012	-0.20820999	0.08733988	0.07980013	-0.07253981	-0.07894993	-0.15872002	-0.03774023	-0.06289005	-0.0797801	-0.0637002	-0.36839008	-0.17467022	-0.13261986	-0.13945007	0.117549896	0.010059834	-0.045740128	-0.065999985	0.056049824	0.10855007	-0.08647013	0.041319847	-0.27209997	-0.078909874	-0.25979996	0.10674	-0.2600701	-0.065080166	-0.14124012	0.012819767	0.14266014	0.03775978	0.5328698	-0.09929991	0.21331978	-0.06424999	0.12193012	7.20E-04	0.24525976	0.82446	-0.10263014	0.014540195	0.82684994	0.6544299	0.81352997
47234	11746191_s_at	KIAA2013	KIAA2013	-0.36433983	-0.46483994	-0.43318987	-0.41726017	-0.090360165	0.008160114	0.015240192	-0.26414013	0.29635	-0.24737024	0.12092972	-0.03547001	-0.13378	-0.14749002	-0.35134983	-0.2968502	-0.14815998	-0.31561995	0.004779816	-0.03606987	0.1951499	-0.19207	-0.5359602	0.26663017	0.047130108	0.3779502	-0.41493988	-0.15403986	-0.09953022	-0.049980164	0.41760015	0.022069931	-0.15488005	0	0.06288004	-0.3141899	-0.2674899	0.05472994	0.03098011	-0.11566019	0.23976994	0.24464989	0.16786003	-0.18275023	-0.3790002	0.3353901
47235	11756214_x_at	PCMT1	protein-L-isoaspartate (D-aspartate) O-methyltransferase	-0.40452003	0.30112028	-0.04847002	-0.72691965	-0.0290699	-0.007689953	0.19441032	0.5423002	0.034049988	-0.08223963	-0.22756958	0.054950237	-0.4335599	-0.14693975	-0.24704981	-0.029839993	-0.07392979	-0.030509949	0.004820347	0.16914034	-0.28962994	0.4197502	-0.17131996	0.3582201	0.10457039	0.3653102	-0.056349754	-0.09336996	-0.29164982	-0.18362999	-0.07472992	0.2711401	0.11838007	0.26519012	-0.018599987	0.023120403	0	0.003940105	0.074530125	0.65652037	0.46906042	-0.12742996	-0.1419096	0.42630005	-0.20880985	0.79732037
47258	11746742_a_at	ASL	argininosuccinate lyase	0.39307022	-0.0952301	0.3048401	0.5507002	0.15144014	-0.17901993	0.20742989	-0.40705967	-0.12329006	-0.6409998	-0.1484499	-0.059509754	-0.15990973	-0.5546298	-0.01583004	-0.1751399	-0.20199966	0.1347003	-0.34896994	-0.11267996	-0.36857986	-0.25766993	-0.3425498	-0.38738966	0.08722019	0.001790047	-0.22478008	-0.1603899	-0.030879974	0.121340275	0.009550095	0.1466403	0.018460274	0.08711004	0.08606005	0.19960022	0.3213501	-0.36110973	0.5090599	0.3144803	0.49993992	0.63272	0.39812994	0.34164	0.39354992	0.16164017
47264	11720390_a_at	PTPN23	protein tyrosine phosphatase, non-receptor type 23	-0.07712984	-0.21651983	-0.5871496	-0.69424963	-0.46271992	-0.054499626	0	-0.17763996	0.18736029	-0.3420396	-0.43604994	0.1533804	-0.19902992	-0.2941699	-0.24076986	-0.14117002	0.077340126	-0.22917986	-0.35395956	-0.6032796	0.45901012	-0.13762999	0.43417025	0.46030998	0.17970037	-0.11152983	0.025240421	-0.023169994	0.10304022	0.18362999	-0.13343	-0.42473984	-0.044299603	-0.09594965	0.007560253	0.59352016	0.24669027	-6.70E-04	-0.067109585	0.16188002	0.04687023	-0.003619671	0.31618023	0.20507002	-0.38339996	0.07770014
47267	11750981_a_at	SHKBP1	SH3KBP1 binding protein 1	0.3747003	-0.30869985	0.17806005	0.16161013	-0.08091998	-0.014079809	0.20274997	0.68861985	-0.3735199	-0.2737	0.049280167	-0.05884981	-0.13643003	-0.03293991	-0.44362998	-0.18618989	-0.2736199	-0.12050986	-0.25864983	-0.26311994	-0.25576997	0.023000002	-0.40492988	-0.12919998	-0.2197299	0.066930056	-0.29333997	-0.11494994	-0.19080997	0.14863014	0.093600035	0.41997027	0.022910118	0.06803012	0.12261009	-0.3377099	0.32672	-0.16515994	0.57703996	0.6187899	0	0.37396026	0.20456004	0.2656901	-0.51832986	0.18549013
47288	11758206_s_at	WASF2	WAS protein family, member 2	0.27931023	-0.17096996	-0.19299984	0.15728998	-0.49377966	-0.100790024	-0.25753975	0.64181995	-0.2917199	-0.8544798	-0.10014963	-0.22608995	-0.48778963	-0.023749828	-0.05780983	-0.12761974	0.026900291	-0.123919964	-0.52608967	0.026550293	-0.051449776	-0.11758995	-0.16970968	-0.29595995	0.24077034	0.057960033	-0.3008499	0.20930004	0.023320198	0.029280186	-0.015509605	0.21713018	-0.3267498	0.07695007	0.092870235	-0.04044962	0.067020416	-0.044229984	0.26476002	0.20898008	0.2700801	0.11422014	0.28204012	0.4900303	-0.09664965	0.13813019
47295	11744293_a_at	CYTH1	cytohesin 1	0.43790007	-0.31822968	0.07923031	0.19629002	0.36221027	0	0.1789403	0.20677042	-0.15598965	-0.05437994	0.1433301	0.06442022	-0.10043955	-0.11794996	-0.16619968	-0.19002962	-0.111439705	-0.01696968	-0.56400967	-0.005409718	-0.5007396	-0.5000396	0.32819033	-0.29938984	-0.004839897	0.001760006	-0.24311972	-0.06403971	-0.20367956	0.06762028	-0.113889694	-0.2483697	0.25076008	0.10847044	-0.03647995	-0.38553	0.27723026	-0.2472496	0.4356203	0.37594032	0.35044003	0.43846035	0.33030033	0.13937044	0.04330015	0.30273008
47297	11726851_x_at	ZC3H3	zinc finger CCCH-type containing 3	0.2361803	-0.13527966	0.021980286	0.3565402	0.18736029	0.08561039	-0.06745005	-0.20520973	0.023420334	-0.12154007	0.07897997	0.10171032	-0.11223984	0.0314703	-0.13228989	-0.31369972	-0.24288988	-0.039979935	-0.31008005	-0.42307997	0.051209927	-0.3882599	-0.34684992	0.024690151	-0.054359913	0.19945002	-0.23020983	-0.042979717	-0.15219975	0.056550026	-0.045119762	-0.25072002	-0.15220976	0	-0.10765982	-0.12980986	0.60095024	-0.093159676	0.7859602	0.46718025	0.04618025	0.35711002	0.25285006	0.60265017	-0.124899864	0.21905994
47306	11754323_x_at	PIGT	phosphatidylinositol glycan anchor biosynthesis, class T	4.40E-04	-0.10935974	0.11277008	-0.0789299	-0.3684597	-0.022219658	0.07540035	0.10707998	-0.28324986	-0.42411995	-0.14248991	0.2651701	-0.012789726	-0.05840969	-0.27887964	-0.1785798	-0.2062397	-0.2335	-0.16053009	-0.014729977	0.07575035	0.24299002	-0.38444996	0.07714033	-0.0683198	0.70074034	-0.12349987	0.47853994	9.01E-05	0.07298994	-0.18044996	0.03806019	0.061560154	-0.13150978	0.17821026	-0.34544992	0	0.33391	0.3119502	0.2197299	0.95158005	0.25966024	0.13005018	0.036690235	-0.00410986	-0.03502989
47307	11749163_a_at	FARP2	FERM, RhoGEF and pleckstrin domain protein 2	0.4674101	-0.071879864	-0.086619854	0.022250175	0.011240006	-0.19216967	-0.32338	-0.24173975	-0.19568968	-0.23294973	-0.18874979	0.05444002	-0.14642	-0.26560974	-0.2049799	-0.31314993	-0.05186987	0.13512993	-0.24238968	-0.44273996	-0.13971996	0.2915902	-0.27861977	0.3306303	0.03395033	-0.057179928	-0.35661983	0.17406034	-0.064169884	-0.004620075	-0.11365986	0.29597998	-0.101629734	-0.2459898	0.13730001	-0.12299967	0.5487299	-0.18155003	0.43452024	0.47806025	0.43003988	0.2846899	0.27764034	0.16659021	0.06566	0.022840023
47311	11720650_a_at	DUSP23	dual specificity phosphatase 23	-0.25271988	-0.45943022	0.8218298	-0.026249886	-0.17311001	0.09898996	-0.074389935	0.06961012	0.28352976	-0.18670988	-0.48150015	0.026099682	-0.10768032	-0.002029896	0.021150112	-0.034070015	-0.16727018	0.1020298	-0.46453	0.022910118	-0.3523202	-0.5448499	-0.21931028	0.058129787	-0.06119013	0.4404497	-0.51297	-0.05321026	-0.06346989	0.15180969	0.03783989	0.09681988	-0.12463999	-0.3131199	-0.0662303	-0.11226988	0.41777992	-0.032589912	0.34105015	0.21065998	0.031539917	-0.031030178	0.28267002	0.25081968	-0.13125992	0.95415974
47317	11748858_a_at	C19orf62	chromosome 19 open reading frame 62	-0.3503604	-0.97034025	0.011639595	0.04162979	-0.12057018	-0.116919994	-0.15451002	0.12101984	-0.23595	0.021909714	0.011259556	0.028049946	-0.16905022	0.15128994	-0.3593502	-0.38735008	-0.28368044	-0.22438002	-0.16449022	-0.30291033	0.13677979	0.15347958	-0.01237011	-0.3113203	-0.12325001	-9.20E-04	-0.1661501	0.08451986	-0.08781004	-0.14459038	-0.099570274	-0.34197044	-0.3364501	0.08768988	-0.098309994	0.20408964	0.1791296	0.018999577	0.027409554	0.25999975	0.21626997	0.7323699	-0.019630432	0.4390397	0.09416962	0
47336	11746235_a_at	LIN37	lin-37 homolog (C. elegans)	0.23244	-0.33568	0.07343006	-0.07901001	-0.07793999	-0.3020301	0.1982398	0.30044985	0.010220051	-0.26793003	-0.18169022	0.07549	-0.20086002	-0.22845984	-0.47462988	-0.2417202	-0.38227987	-0.38925982	-0.5178199	-0.39699984	0.01402998	-0.2708602	-0.43330002	-0.041870117	0.27785015	0.1724	-0.49276018	0.15540981	-0.25610018	-0.073410034	-0.20158005	0	-0.12458992	-0.10633993	0.1235199	-0.024940014	0.20179987	-0.33888006	0.19047976	0.2772498	0.11109018	0.025889874	0.08951998	0.18380022	-0.2311902	2.10E-04
47346	11726365_a_at	ERICH1	glutamate-rich 1	0.18219995	-0.03441	-0.19002008	-0.33437014	-0.16906023	-0.10681009	-0.40754032	0.35706997	0	-0.20729017	0.02655983	0.10035992	-0.004430294	-0.36318016	-0.34135008	-0.5082102	-0.22766018	-0.30628014	-0.49800014	-0.37846994	-0.10437012	-0.11049032	-0.21699	0.2804098	0.16169977	0.23971987	-0.24969006	0.29820967	-0.0880599	0.11689997	-0.18409014	-0.02341032	-0.13932037	0.039839745	0.029349804	-0.13822031	0.2825699	-0.0766201	0.4183197	0.13638973	0.006690025	0.0850997	0.36197996	0.001599789	0.13153982	0.22447968
47348	11745191_a_at	TRIP6	thyroid hormone receptor interactor 6	0.08662987	-0.24321985	0	-0.31380987	0.14652014	-0.092730045	0.07455015	-0.005330086	0.15179014	-0.15066004	-0.0144701	-0.30732012	-0.11449003	0.05148983	-0.15247011	-0.20072985	-0.2653699	0.010990143	-0.25556993	-0.16892004	0.046450138	-0.39140987	0.005280018	-0.21114016	-0.13542986	-0.27873993	-0.37196016	-0.054150105	0.057169914	-0.06531	0.08290005	0.18460989	0.028999805	-0.0272398	0.08881998	-0.10613012	0.47165012	-0.3133502	0.40690994	0.17718983	-0.05460024	-0.01240015	0.0974102	0.25367022	0.40023994	0.2575698
47352	11757010_x_at	ACP2	acid phosphatase 2, lysosomal	0.039599895	-0.23586988	-0.08504009	-0.46633005	-0.21787977	-0.30297995	0	0.8625102	-0.54674006	-0.6561599	-0.057739735	0.35271025	-0.49829006	-0.28122997	-0.5742097	0.071529865	-0.18588972	0.004780293	-0.4507599	0.011149883	-0.17812014	-0.004320145	-0.3692298	0.03053999	0.26193	-0.17285013	-0.6504297	0.28642988	-0.17347002	0.19945002	0.32081032	0.19666004	-0.18223	0.34159994	-0.086649895	-0.5443101	0.13742018	-0.23817968	0.010890007	0.13487005	0.13518	-0.06372976	-0.016619682	-0.07747984	0.31913996	0.32210016
47388	11733778_x_at	DUSP3	dual specificity phosphatase 3	0.5205498	0.04563999	-0.1566	-0.33920002	0.002779961	0.058939934	-0.25382996	-0.006559849	-0.08941984	-0.19328022	0.098400116	0.29777002	-0.058100224	0.26960993	-0.26513004	-0.15970993	0.007969856	-0.25321007	-0.19282007	0.002779961	-0.40734005	-0.41731024	-0.15607023	-0.039870262	0	0.32624006	-0.47386026	0.07762003	0.33673	-0.03520012	-0.030109882	-0.052539825	-0.4394698	-0.1651702	-0.009930134	-0.42527008	0.22413015	-0.15224028	0.41748	0.47326994	0.6148	0.077169895	-0.07508993	0.1953001	-0.33733988	0.31019974
47403	11756541_x_at	ABHD12	abhydrolase domain containing 12	-0.012279987	-0.25141	-0.15410995	-0.24672985	0.038320065	0.05076027	0.04624033	0.64392996	0.08010006	-0.38654995	0.26609993	0.32409	-0.15226984	-0.1424799	-0.08534002	-0.37904978	-0.038499832	-0.29363012	-0.26661968	-0.053219795	-0.05975008	0.11246014	-0.0290699	0.43812037	-0.2824397	-0.03309965	-0.6493001	0.4622903	-0.30662966	0.17679024	0.14998007	-0.2772298	-0.15439987	-0.12614012	-0.11711979	-0.3252697	0.4288001	0.03444004	0.047150135	0.32820988	0.2808199	0.71054983	0.0848999	0.14295006	-0.12531996	0.46287966
47435	11752196_s_at	ENG	endoglin	-0.06878042	-0.22403002	-0.24119043	0.08349991	-0.114850044	-0.0592103	-0.04087019	0.10842991	-0.27273035	-0.08453035	0.15394974	-0.10572004	0.015399933	-0.012750149	0.071469784	-0.19438028	0.23808956	-0.14071035	-0.015950203	-0.043120384	-0.06996012	0.05930996	-0.33165026	-0.23993015	0.16988993	-0.1137104	0.066979885	0.37626982	0.29705	-0.2938404	0.1269598	-0.3209901	-0.059060097	-0.13320017	-0.12226009	0.18681002	0.22731972	0.007740021	0.29395962	0.40671968	0.64207983	-0.11248016	0.14514971	-0.016530037	-0.13354015	0.55689
47445	11735013_a_at	GPR137	G protein-coupled receptor 137	0.13585997	0.44106007	0.09103966	-0.08169031	-0.24073029	-0.17680025	-0.2023902	-0.07951021	0.2613597	-0.29430008	-0.26268005	0.011290073	-0.29911995	-0.0763402	0	-0.25381994	0.14519978	-0.27633	-0.22631025	-0.36712027	-0.33127022	-0.47110033	-0.2023201	0.13963985	-0.0724802	-0.21032	-0.62161016	-0.08735037	-0.17675018	0.26299	0.00579977	-0.36014032	0.16583967	-0.07152033	0.25214005	0.06630993	0.21872997	-0.18604994	0.38988972	0.47642994	0.036979675	0.19938993	0.16392994	0.03750992	0.77739	0.2800398
47452	11719399_a_at	DOCK6	dedicator of cytokinesis 6	0.4419098	0.023359776	-0.28536034	-0.119400024	0.17076969	0.08279991	-0.026820183	-0.30368996	-0.23210001	-0.6841202	-0.09898996	-0.087470055	-0.1353302	0.22748995	0.34953976	0.04785967	-0.028789997	-0.4699402	-0.30448008	-0.24236012	0.16042995	-0.06022024	0	0.16166973	0.11923981	-0.04365015	-0.2867403	-0.036390305	-0.27884007	-0.028590202	-0.019850254	-0.10124016	-0.27899027	0.15290976	-0.26765013	0.007699966	0.3720398	-0.53388023	0.34441996	0.71259975	0.36994982	0.28831005	0.35889006	0.4200797	-0.082920074	0.029569626
47458	11735712_x_at	CSNK1G2	casein kinase 1, gamma 2	0.41541958	-0.14016008	0.07011986	-0.09557009	0.09994984	0.02987957	0.051499844	-0.05844021	0.09463978	-0.29134035	0.023739815	0.10795975	-0.10614014	-0.12020016	-0.15882015	-0.3554101	-0.11211014	-0.16484022	-0.44525003	-0.36168003	-0.22177029	-0.5490904	-0.73136044	-0.21311998	0.06200981	0.2338996	-0.38348007	-0.19770002	-0.3218603	-0.118690014	-0.013950348	-0.2840104	-0.021650314	0.3412199	0	-0.45803022	0.2836299	-0.43539	0.34769964	0.16605997	0.00316	0.32368994	0.27741957	0.2230897	-0.46454	0.23708963
47465	11752078_x_at	AP2A1	adaptor-related protein complex 2, alpha 1 subunit	0.012859821	-0.26609993	-0.20229006	-0.19834995	-0.4169402	-0.27126026	-0.26541996	0.09957981	-0.18721008	-0.04660988	0	0.20343018	-0.10902023	-0.07307005	-0.36773014	-0.4523101	-0.34662008	0.011229992	-0.17155981	-0.31196022	-0.34509993	-0.14672995	0.047689915	0.31616974	-0.15428019	0.38716984	-0.21781015	0.054200172	-0.13959026	0.01612997	-0.13108015	0.14854002	-0.047470093	0.023180008	0.003620148	-0.063549995	0.12566996	0.006519795	0.24151993	0.45642996	0.40459013	0.42183018	0.12020016	-0.18228006	-0.31695986	0.33149004
47469	11757524_x_at	CYC1	cytochrome c-1	-0.006059647	-0.31330967	0.29956007	-0.32552958	-0.3424096	0.25673008	0.24022007	0.16965008	0.08687019	-0.031999588	0.00894022	-0.05889988	-0.44572973	0.17294025	-0.50771	-0.22507	-0.40762997	0.005249977	-0.47451973	-0.76041985	-0.14189959	-0.25705957	-0.5826497	0.11876011	0.1290102	0.40449	-0.70726967	-0.26286983	-0.1978097	0.004740238	0.2676301	0.065700054	-0.39073992	0.32778025	-0.21266985	-0.1610899	0.5710802	-0.012409687	0.19199038	0.16680002	0.07507038	0.13109016	0.14540005	0.7680402	-0.25638962	0.7439804
47491	11744465_x_at	PPP1R15A	protein phosphatase 1, regulatory (inhibitor) subunit 15A	0.5427599	0.074719906	0.2634201	0.34115982	-0.042779922	-0.0788703	-0.013410091	-0.09113026	-0.19148016	-0.20046997	-0.065969944	-0.057929993	-0.119130135	-0.31613016	-0.35143995	-0.20172024	0.2867899	0.24737978	-0.3068099	0	-0.17284012	-0.36712027	-0.68675995	-0.5910101	-0.27265024	0.20075989	-0.027070045	0.02576971	0.51241016	-0.004730225	-0.14784002	-0.010710239	0.14884996	0.23706007	-0.040960312	0.042979717	0.26075983	-0.061650276	0.5257001	0.76421976	0.49314976	0.1637497	0.23119974	0.18414974	0.003399849	0.08317995
47492	11715906_a_at	FAM96B	family with sequence similarity 96, member B	0.22727013	-0.13179016	-0.04779005	0.03753996	0.058840275	-0.06962013	0.12060022	0.4727602	-0.58535004	-0.40470982	0.1556201	-0.06991005	-0.08982992	0.017139912	-0.08494997	-0.06485987	0.001580238	-0.052119732	-0.14117002	0.035210133	-0.53725004	-0.30774975	-0.14766979	-0.46412992	-0.57939005	0.2174201	-0.61072016	-0.13176012	-0.15458012	0.2420001	-0.08663988	0.21210003	-0.3141098	0.44099998	-0.08794975	-0.35613012	0.12033987	0	0.33676004	1.3180499	0.60556984	0.053979874	0.121500015	-0.15533972	0.009990215	0.14652014
47508	11751478_a_at	TSC22D4	TSC22 domain family, member 4	0.14623976	0.046549797	-0.067370415	-0.18572044	0.15494967	-0.32312012	-0.08460045	0.17482996	-0.17579031	-0.12695026	-8.20E-04	0.16223001	0.33132982	-0.035680294	-0.02534008	-0.57373	0.020699978	-0.15140009	-0.27607012	-0.17526007	-0.08822012	-0.25103998	-0.22731018	0	0.087869644	0.34026957	-0.22843027	0.41098976	-0.25159025	0.035779953	-0.0134902	-0.02755022	-0.10384035	0.06287956	-0.004750252	-0.12427044	0.63597965	-0.15143013	0.5626097	0.1717	0.012300015	0.31315994	0.36903	0.31868982	-0.45280027	0.39009
47512	11753526_x_at	MED25	mediator complex subunit 25	0.16204023	-0.5083699	0.015660286	-0.122560024	-0.2118597	0.14106035	0.10200024	0.7490101	-0.45782995	-0.07120991	0.24095011	0.09007025	-0.11434984	-0.095449924	0.0125103	-0.55087996	0.10403013	0.2074604	-0.36636972	-0.100409985	-0.1808796	0.37291002	-0.22781992	-0.12671995	-0.54495	0.24356031	-0.13619995	-0.20531988	-0.35213995	0.46287012	-0.10765982	0.033310413	-0.39123964	-0.21736002	-0.037709713	-0.07314968	0.31481028	-0.0041399	0.42140007	1.0526104	0.099980354	-7.00E-04	0.48045015	0.104390144	-0.4446497	0
47513	11723614_s_at	DYRK1A	dual-specificity tyrosine-(Y)-phosphorylation regulated kinase 1A	0.12213993	-0.26115036	-0.1905303	-0.36213017	-0.14140034	0.09600973	0.20945978	0.006229878	-0.08888006	-0.45406008	-0.17323017	-4.20E-04	-0.18774033	0	-0.5851803	0.001369953	-0.15666008	-0.19138002	-0.11070013	-0.02793026	-0.035680294	0.17817974	0.12716961	-0.0488801	0.29111004	-6.90E-04	0.11164999	0.16850996	0.57994986	-0.08092022	-0.085980415	-0.024830341	-0.13266039	-0.23617029	-0.3778901	-0.10107994	0.1461997	0.12964964	-0.02616024	0.062139988	0.09856987	0.045079708	0.18982983	0.1724596	0.0323596	0.47935963
47518	11723449_a_at	NDUFV3	NADH dehydrogenase (ubiquinone) flavoprotein 3, 10kDa	-0.17219019	-0.43884993	-0.45623016	-0.76021004	-0.45508003	-0.22051	0.020279884	0.07446003	0.00661993	-0.02519989	-0.18289995	0.20024014	0.10105991	-0.34552002	-0.20587015	-0.25411987	-0.22728014	-0.05343008	0.15228987	-0.40227985	0.14397001	-0.021110058	-0.5834403	-0.2822399	0.55282974	0	-0.38500023	0.17480993	-0.23034	0.08468008	0.074120045	0.08293009	0.23209	-0.47755003	0.040329933	-0.54905987	0.20819998	-0.32307005	0.40537977	0.21313	-0.10266018	0.34993982	0.17752981	0.25451994	0.44844007	0.51682997
47519	11759367_a_at	KIF18B	kinesin family member 18B	-0.21812963	0.22513008	-0.13927984	0.2508502	0.13291025	0.6718402	-0.13439989	0.14316034	0.09386015	-0.57031965	-0.19575977	-0.031099796	0.011290073	-0.08649969	-0.52180004	0.009469986	0.085570335	-0.13857985	-0.3095498	-0.3046999	-0.52678967	-0.4384098	-0.24256992	0.34891033	-0.115249634	0.58649015	-0.7902398	-0.26646996	-0.22333002	0.07585001	0.10495043	0.014820099	-0.1940198	0.019720078	-0.09453964	-0.21405983	0.17776012	-0.45298958	0.07912016	0.5904603	-6.80E-04	0.66396	0.4427104	0.0700202	0	0.2852702
47521	11716834_a_at	BAT2	HLA-B associated transcript 2	-0.12435007	-0.46346998	-0.6458001	-0.34275007	-0.27416992	-0.4786501	0.36268997	-0.15405035	-0.05128002	-0.04705	-0.13823032	-0.14351034	-0.33443022	-0.47454023	-0.60974026	-0.23646021	-0.30740023	0.06644964	-0.25399017	-0.2346201	0.20600986	-0.04705	0.18412971	0.13704967	0.36820984	0.61955976	-0.6343303	-0.10391998	-0.095290184	0.004329681	0	0.21203995	0.18006992	0.41161966	0.20720005	0.007819653	0.42204	0.04911995	-0.004460335	0.31704998	0.31123972	-0.23197031	0.29945993	0.34749985	-0.16727018	-0.038840294
47523	11744062_x_at	ACTR1B	ARP1 actin-related protein 1 homolog B, centractin beta (yeast)	0.32200003	-0.40257025	-0.0733099	-0.59967995	0.043389797	0.2936797	-0.3283	-0.17565012	-0.1482501	-0.3861103	-0.036740303	0.28491974	0.01843977	-0.20609999	0.00440979	-0.16444016	-0.053740025	0.1443801	-0.12576008	-0.1395402	-0.113600254	0.1148901	-0.24694014	0	-0.1306901	-0.114029884	-0.44683027	0.26363993	-0.12979984	0.2040801	-0.006979942	-0.24771023	-0.06364012	-0.51831007	-0.013560295	0.19256973	0.5247097	-0.17465019	0.51350975	0.36388016	0.12804985	0.50121975	0.23389006	0.31249	0.12178993	0.15346003
47554	11742706_s_at	RAB8A	RAB8A, member RAS oncogene family	-0.71857977	-0.36955976	-0.6174102	-0.35592985	-0.06438017	0.0697999	0.31594992	0.3073001	-0.12820005	-0.7947798	0.09471989	0.2332902	-0.75397015	0.17588997	-0.19532013	0.003560066	-0.1058898	-0.6540098	-0.26967	-0.123129845	0.0685401	0.26533985	0.4240799	0.29985	-0.026949883	-0.30852985	-0.49474	-0.4929099	-0.07219982	0.13027	0.0685401	0.022379875	0.23371983	-0.06450987	0.21144009	-0.2494502	-0.056310177	0.34071016	-0.49168015	0	0.30332994	1.14013	-0.2311101	0.5545502	0.18823004	-0.054230213
47600	11717113_a_at	ETHE1	ethylmalonic encephalopathy 1	-0.15968037	-0.2721901	-0.34441996	0.30156994	-0.12813997	0.22400999	0.7360296	1.19028	-0.20334005	-0.108940125	-0.4061203	0.119559765	-0.30530024	-0.18950033	-0.2325902	-0.2635703	0.28946972	0.03541994	-0.19459009	-0.3631401	-0.03627014	0.17073965	-0.003849983	-0.1578703	-0.12902021	-0.30393028	-0.4737301	-0.12826014	-0.07841015	0.16591978	0.102229595	0.5097599	0.021179676	0.98224974	-0.18562031	-0.25017023	0.24802971	0	0.28204966	0.07728958	0.6859999	0.5869899	0.19637966	-0.19232035	-0.12513018	0.7140999
47620	11736174_at	KIAA0355	KIAA0355	0.44420004	-0.24143982	0.10855007	-0.08197975	0.17987013	-0.12884998	0.21794033	-0.0879097	-0.26217985	-0.35116005	-0.19351959	0.12247038	-0.078119755	0.25747013	-0.15874004	-0.11297989	0.041460037	0.0668602	-0.17599964	-0.15282965	-0.48367977	0.023560047	-0.15035963	-0.19996977	0	0.15568018	-0.37437963	0.21520996	0.1391902	0.02011013	-0.27879	-0.2871399	-0.041249752	-0.09856987	-0.16495991	-0.46717978	0.33831024	-0.10400963	0.4654703	0.71044016	-0.028789997	0.015160084	0.5729904	0.011890411	-0.5225296	0.17060041
47624	11717200_a_at	DPM2	dolichyl-phosphate mannosyltransferase polypeptide 2, regulatory subunit	-0.36474037	-0.059770107	-0.8523302	-0.6686902	-0.49276018	-0.17101002	-0.0929904	0.0795598	0.11964989	-0.20401001	-0.31780005	0.4643402	-0.16428995	-0.10996008	-0.048330307	0.18240976	-0.38481998	-0.17916012	-0.006309986	-0.2947402	0.45605946	-0.34311008	0.18495989	0.056910038	0.086919785	-0.09771013	-0.38763	-0.07740021	-0.42646027	0.101929665	-0.2732501	0.072649956	0.16245985	-0.105400085	0.24038982	0.06579971	0.022589684	0	0.01388979	0.06838989	-0.49000025	0.3095398	-0.22610998	-0.4703803	0.6066294	0.09790993
47639	11717615_at	OXSR1	oxidative-stress responsive 1	-0.46857023	-0.19002008	-0.9597902	-0.5615401	-0.62213993	-0.13179016	0.31160975	0.24591017	-0.18998003	-6.30E-04	-0.14856005	0.123509884	-0.7269101	0.035620213	0.06731987	-0.4214301	-0.034560204	-0.17311001	-0.3035102	-0.13821983	-0.04480982	-0.1142602	0.6609702	0.34959984	0.044889927	0.35753012	-0.19836998	0	0.02838993	0.24766016	0.059730053	-0.50303984	-0.045060158	-0.14369011	-0.07912016	0.08380985	0.41240978	0.22910976	0.25076008	-0.013189793	0.088039875	8.00E-04	0.13193989	0.7189498	-0.058670044	0.11659002
47650	11752077_a_at	AP2A1	adaptor-related protein complex 2, alpha 1 subunit	0.48451996	-0.24077988	-0.021130085	0.22953033	0.22676992	-0.07658005	0.103869915	0.20712996	-0.07906008	-0.20855999	-0.10200977	0.014520168	-0.19017982	-0.26134968	-0.5125098	-0.6047697	-0.16723967	0.24152994	-0.42764997	-0.17570972	-0.57974005	-0.07018995	-0.105969906	0.20359993	-0.22299004	0.3459201	-0.65122986	0.10896015	-0.056289673	0.08304024	0.014240265	0.1879301	-0.008520126	0.112669945	-0.13911009	-0.2802701	0.17399025	-0.17905998	0.36658	0.89786005	0.22142029	0.31174994	0.2154603	0.11234999	-0.52171993	0.16352034
47662	11733426_at	HIST1H3I	histone cluster 1, H3i	0	-0.3462999	0.24475002	0.17032003	0.07315016	-0.026049614	0.23233032	0.28699017	0.028660297	-0.21833992	0.69101	-0.25801992	-0.37603974	-0.22545004	-0.29453993	-0.10248995	-0.11519003	0.022030354	0.11388016	-0.11155987	-0.24309969	-0.41970992	0.46350002	-0.46976972	-0.029939651	-0.1213398	-0.2497096	-0.2722497	-0.23312998	0.2945304	0.16007996	-0.3327899	-0.35717988	0.40621996	0.12089014	-0.21240997	0.31542015	0.3000102	0.13489008	0.9960003	0.6613302	0.11495018	0.31436014	0.019770145	-0.11194992	-0.002689838
47664	11754286_a_at	BCL7B	B-cell CLL/lymphoma 7B	0.06069994	0.032139778	-0.32518005	-0.64380026	-0.21970034	0.002019882	-0.15127039	0.08301973	-0.015000343	-0.15502024	-0.28409004	0.122889996	-0.2594304	-0.047940254	-0.16171026	0.8659797	-0.6059303	-0.5545602	-0.084450245	-0.44513035	-0.39510012	-0.46270037	0.026759624	0.08096981	0.014169693	-0.25158024	-0.096710205	-0.09142017	-0.20684004	0.14126968	0.5239396	-0.20309019	-0.17651033	0.32600975	0.23328972	-0.13184023	0.19809961	-0.056500435	0.06496	-0.08685017	0.09671974	0.027299881	-0.023370266	0	0.28564978	0.2100997
47672	11752405_a_at	SPATA13	spermatogenesis associated 13	-0.038149834	0.03559017	0.20814991	-0.07820988	-0.082069874	-0.27569008	-0.29902983	0.29374027	-0.16922998	-0.3094201	-0.3304801	0.005529881	0.25846004	-0.30115986	-0.040500164	-0.001440048	0.06337023	-0.28739977	0.13143015	-0.13790989	-0.010709763	-0.06966972	-0.06438017	0.02357006	0.9071002	-0.14398003	-0.2779398	0.020249844	-0.20047998	0.118370056	-0.23753977	-0.42515993	0.09832001	-0.043879986	0.22117996	0.026420116	0.29549026	-0.17094994	0.50566006	0.8612199	-0.031919956	-0.018419743	0.23282003	0.23612022	0.27531004	0.18131018
47673	11721284_a_at	CDS2	CDP-diacylglycerol synthase (phosphatidate cytidylyltransferase) 2	0.025519848	-0.26023006	-0.33824015	-0.032470226	0.036729813	-0.3839302	0.055679798	0.44394016	-0.35200024	0.003049851	0.0461998	0.11267996	-0.40678024	-0.21630001	-0.38402987	-0.27966022	-0.1694398	0.0583601	-0.2129302	-0.34062004	-0.34576988	-0.37915993	-0.14690018	0.3993001	0.04690981	-0.10585022	-0.37013006	0.4841199	-0.10588026	0	-0.22005987	0.2269001	-0.12875986	-0.36846018	0.036190033	-0.48072004	-0.11215019	0.2694502	0.0739398	-0.08312988	0.21326017	0.20913982	-0.006410122	0.17929983	-0.27631998	0.09262991
47695	11763917_at	MED24	mediator complex subunit 24	0.06650019	0.09733009	-0.1610198	-0.16315985	-0.19014978	-0.33979988	0.59163	-0.07625008	0.2821803	0.44255018	-0.62711	0.8008003	-0.19286013	0.28753996	0.69596004	-0.14955997	0.1533699	0.14214993	-0.2707901	0.04861021	-0.029349804	-0.36968994	-0.5468297	-0.1286397	-0.31000996	-0.052410126	-0.34239006	0.11022997	0	0.48168993	-0.46221972	-0.5165701	0.061729908	0.29399014	-0.03358984	-0.4342599	-0.120949745	-0.068939686	-0.028999805	0.118370056	0.6096802	0.6696501	1.1749201	-0.008289814	0.6722503	0.4302001
47697	11747424_x_at	RNPS1	RNA binding protein S1, serine-rich domain	0.15956974	0.19742012	-0.35921	-0.022890091	-0.5095701	0.10545015	-0.29094982	-0.54481983	0.18901014	0.21420002	0.33877993	-0.24840021	-0.18639994	-0.047100067	-0.093299866	0.031949997	-0.044479847	0.051350117	-0.53144026	-0.4121399	0.17873001	-0.55391026	-0.34013987	-0.30578995	0.081590176	0.28421974	-0.3052702	-0.24871016	-0.0955801	-0.008699894	-0.013140202	-0.23583984	0.36372995	0.25538015	-0.008850098	-0.084830284	-0.12872028	0.048289776	0.41175985	0.40260983	-0.12561989	0	0.1456399	0.27110004	0.014359951	0.07035971
47702	11755385_x_at	BTBD2	BTB (POZ) domain containing 2	0.57835007	0.00524044	0.24791002	0.4356804	-0.036539555	0.3165202	-0.13208961	0.03695011	-0.12997961	-0.37496996	0	-0.24455976	-0.47502995	-0.29255962	-0.21448994	0.025370121	-0.17546988	-0.08711958	-0.4119997	-0.17984962	-0.0666399	-0.52277994	-0.03976965	0.22839022	-0.3884096	-0.09692955	-0.06858969	-0.18356991	-0.089049816	0.02025032	-0.14532995	0.050390244	-0.23942995	0.21173	-0.1579299	-0.32866955	0.34904003	0.005250454	0.43064022	0.69569016	0.025190353	0.4196701	0.23358011	0.31329012	0.015510082	-0.052479744
47703	11746157_a_at	ALKBH6	alkB, alkylation repair homolog 6 (E. coli)	0.23361015	0.23941994	0.13898993	0.02714014	0.074959755	-0.26916027	0.7172899	0.22012997	-0.3296299	-0.50795984	-0.11681986	0.1054101	-0.067800045	-0.24120998	0.09188986	-0.29455996	-0.17867994	-0.25754023	-0.5423498	-0.5026798	-0.060210228	-0.26160002	-0.28111982	0	-0.009049892	0.27240992	-0.44789982	0.067629814	-0.46254015	-0.09448004	-0.18220997	-0.034669876	-0.064640045	0.017950058	-0.16893005	-0.46982002	0.29006004	-0.58531	0.54675007	0.43536997	0.14116001	0.13674974	0.08028984	0.07226992	-0.25082016	0.36350012
47706	11750658_x_at	KIAA1310	KIAA1310	0.53653	-0.1285801	-0.03423977	-0.4035201	-0.26140976	0.08642006	-0.14088011	-0.23590994	-0.06170988	0.06090021	-0.13779974	0.02812004	0.04034996	-0.054769993	-0.24983978	-0.20071983	-0.17609978	-0.24950981	-0.13374996	-0.2417798	-0.018919945	0.37131023	-0.13450003	0.40992022	0.20413017	0.13010025	-0.3394599	0.37553024	-0.0167799	-0.055130005	-0.21990967	-0.2441101	-0.21238995	0.05192995	0.15368032	-0.36974	0.5548601	-0.056930065	0.49646997	0.28687	0.38452005	0.24587011	0.18822002	-0.034420013	0.035729885	0.06375027
47712	11744223_x_at	ATP5D	ATP synthase, H+ transporting, mitochondrial F1 complex, delta subunit	0.7304797	-0.07643032	0.057679653	0.19701004	-0.022220135	0.4972496	0.08220959	0.6977596	-0.08242035	-0.57724	0.3796897	0.3211198	-0.07977009	-0.042890072	-0.1995101	-0.29859018	-0.37145996	0	-0.44700003	-0.021150112	-0.44988012	0.13913965	-0.56480026	-0.19939995	-0.13020039	-0.004220009	-0.42622042	-0.1271801	-0.08311033	0.27108002	-0.009710312	0.03276968	-0.08143997	0.006489754	-0.25395012	-0.52090025	0.18178988	-0.17903042	0.62321997	0.50367975	0.21883965	0.2540598	0.2655096	0.042850018	-0.50159025	0.5390897
47714	11720313_a_at	ATP6V0B	ATPase, H+ transporting, lysosomal 21kDa, V0 subunit b	-0.012859821	-0.20281982	0.9918804	0.11389017	-0.46977973	-0.13986969	0.48889017	0.53170013	-0.3621397	0.017660141	0.39259005	-8.70E-04	-0.3563397	0.13819027	0.1054101	0.07861042	-0.2143197	0.46981	-0.013829708	-0.022929668	-0.47349977	0	-0.3528998	0.07472038	-0.06413984	-0.29875994	-0.27381992	-0.038689613	-0.38809967	0.7250004	-0.112529755	0.2825904	-0.2165699	-0.14059973	0.1599102	-0.5272999	0.21042013	0.103410244	-0.005489826	0.20566034	1.1107502	0.2773304	-0.071559906	0.9460101	-0.07783985	0.79294014
47729	11724494_x_at	SF3B4	splicing factor 3b, subunit 4, 49kDa	-0.4467802	-0.25181007	0.38823986	-0.8302603	-0.52897024	-0.06849003	0.05069971	0.07622957	0.28275967	-0.045760155	-0.27668047	-0.19624043	-0.038160324	0.096869946	-0.13386011	0	-0.6347904	-0.16189003	-0.19929028	-0.08142042	-0.7543802	-0.5397401	0.5915499	-0.5816202	0.077469826	-0.2754302	0.065649986	-0.2718401	-0.011850357	0.20971966	-0.09496021	0.21131992	0.32584	0.1388998	0.11542988	-0.18225002	-0.024560452	-0.14287043	0.11062956	-0.089680195	-0.06676006	0.038589954	0.11315966	0.39482975	0.56575966	0.03565979
47737	11719110_a_at	TMEM161A	transmembrane protein 161A	0.33297014	0.04317999	-0.16773987	-0.24953985	0.007490158	0	0.05429983	9.50E-04	-0.29753017	-0.38451004	-0.3464098	0.11986017	-0.19845009	0.10602999	-0.15588999	-0.20448017	0.04395008	-0.106949806	-0.071370125	-0.39491987	-0.4295001	-0.55558014	-0.6070099	0.3737402	-0.016109943	-0.050029755	-0.6034398	0.25214005	-0.32718992	0.07835007	0.31426	0.022950172	-0.22303009	0.15539026	-0.01718998	-0.4084301	0.27743006	-0.3523798	0.31463003	0.35649014	0.1395402	0.9218502	0.30087996	0.6133499	-0.24396992	0.13873005
47760	11725415_a_at	USP16	ubiquitin specific peptidase 16	-0.21126986	-0.44828987	-0.18738985	-0.45564985	-0.5114398	0.003509998	0.107200146	0.12965012	-0.003079891	-0.048540115	-0.05508995	0.16969013	-0.5486498	-0.07788992	-0.3643999	-0.16477013	0.12775993	0	0.14169025	0.18904018	-0.05192995	-0.5861299	-0.39173985	0.005060196	0.39627028	-0.17642975	-0.18823004	0.11460018	0.18177032	0.21837997	-0.002530098	0.17772007	-0.04592991	-0.0420599	-0.20147991	-0.26654005	-0.066979885	0.10836029	-0.0964098	-0.29947996	0.16868019	0.04926014	-0.07460976	-0.29755974	0.5380502	0.43198013
47783	11717907_x_at	FAM136A	family with sequence similarity 136, member A	0.33936024	-0.29041004	0.13643026	-0.41017008	0.014630318	0.17865992	-0.23674011	0.4179101	-0.29164982	-0.33375978	-0.21961975	0.17106009	-0.52636003	-0.12092972	-0.41589975	-0.19843006	0.07737017	-0.10648012	-0.3228197	-0.33816004	-0.32338	-0.40410995	-0.37155008	0.059090137	-0.026090145	0.059570312	-0.80128	0.16819	-0.14389992	-0.04339981	0.20716	0.20195007	-0.07597971	0.051340103	-0.012730122	-0.3064599	0.18354988	-0.2072401	0.23039007	0.41929007	0.15129995	0.35588026	0.10063028	0.26540995	-0.18567991	0.16782999
47807	11743994_at	KCTD5	potassium channel tetramerisation domain containing 5	-0.4742899	-0.17960978	-0.3260498	-0.14658976	-0.26566982	0	0.13399982	-0.069869995	0.09061003	-0.45413017	0.5176401	-0.22258997	-0.36545992	-0.17262983	-0.3650298	0.35741997	-0.103030205	-0.10754013	-0.34888983	-0.11992979	-0.18881989	0.14630985	0.04229021	0.011670113	-0.17071009	-0.001560211	-0.012829781	-0.2931199	-0.4879799	-0.04016018	-0.007629871	-0.049379826	0.46738005	0.37845993	0.23895025	0.029729843	0.3092599	0.21798992	0.15705013	0.38628006	0.036330223	0.45903015	0.19012022	-0.19071007	0.054659843	0.58059025
47809	11729611_a_at	ARPC4	actin related protein 2/3 complex, subunit 4, 20kDa	-1.1433802	-0.73375034	-0.05038023	-0.016220093	-0.66310024	-0.008730412	0.4816599	0.6384897	-0.8993001	-0.05930996	0.4403596	-0.07245016	-0.5665302	-0.14316034	-0.61413	-0.3317504	-0.12059021	0.09057999	0.011909962	0.25395966	-0.46787024	0.32201958	0.57651997	0.004019737	-0.078020096	0.36182976	-0.6558604	-0.06988001	0.11933994	0	0.09331989	-0.30876017	-0.24795008	-0.14402008	0.09915972	-0.31738997	0.18611002	0.04921961	0.11041975	-0.08346033	0.19792986	0.5069699	0.15039968	-0.27197027	-0.016550064	0.77005005
47819	11753591_x_at	PRR13	proline rich 13	-0.6363201	-0.2532997	-0.26329994	-0.21861982	-0.23648977	-0.30522013	0.13143015	0.027480125	-0.21390009	0.7581501	0	-0.045969963	-0.19925976	-0.31896973	-0.28652	-0.22938967	-0.31225014	-0.24249983	-0.39680004	-0.34576988	-0.04144001	-0.039949894	-0.054450035	-0.108309746	0.14280987	0.2434802	-0.26457977	0.031859875	0.114580154	0.2759099	0.024750233	-0.088419914	0.07888031	0.34864998	0.15044022	-0.36787987	-0.07433987	0.13036013	0.07354021	0.02725029	0.31559992	0.3740902	0.21422005	-0.013529778	-0.024940014	0.075650215
47820	11745660_x_at	POM121C	POM121 membrane glycoprotein C	-0.24800014	-0.18965006	-0.4432702	-0.6097603	0.22228956	-0.20679045	0.033339977	-0.010380268	-0.09754038	-0.108560085	0.001139641	0.14692974	-0.5936403	0	-0.23995018	0.64391994	-0.019870281	-0.026370049	-0.21332026	-0.37699032	-0.5136204	-2.00E-04	0.019889832	0.29044962	0.22707987	0.1739397	-1.0588102	0.29881954	-0.43784046	-0.1104002	0.05969	-0.12130022	-0.050130367	0.04712963	0.46509933	-0.06612015	0.14252996	-0.2594304	-0.013480186	0.073269844	-0.2674904	0.104469776	0.22261	0.09327984	-0.20803022	0.44785023
47822	11749246_a_at	ENG	endoglin	0.4026599	-0.32792997	0.22566986	-0.071700096	-0.42097998	0.13730001	0.17868996	1.0212498	-0.41601992	0	0.18533993	-0.03411007	0.02159977	0.013139725	-0.16417027	-0.41926003	-0.09888029	0.003099918	-0.49899006	-0.121029854	-0.28769016	-0.1802001	-0.026420116	-0.2994399	0.045189857	-0.24057007	-0.17377996	0.3835597	0.13261986	-0.070420265	0.022979736	0.34182978	-0.21473026	-0.34213018	-0.16793013	-0.21999025	0.47995996	-0.34484005	0.66258	0.3412199	0.5663099	0.035160065	0.18861008	0.12201977	-0.18248987	0.54085016
47828	11750975_x_at	GBA	glucosidase, beta, acid	-1.0454102	-0.59369993	0.14836979	-0.20946026	-0.37306023	-0.37867022	0.05709982	0.14104986	-0.61950016	-0.17800999	0.30454016	-0.19177008	-0.15949011	-0.1655798	0.019519806	-0.2997098	-0.41373014	0.14566994	-0.1257	0.33177996	-0.082350254	0.027629852	-0.119400024	-0.25559998	-0.22005987	-0.31280994	-0.22293997	0.56857014	0.18460989	0.41716003	0.14675999	-0.40775013	-0.5693002	-0.34428024	0	-0.68289995	0.20591974	0.10545015	0.38680983	0.21378994	-0.067389965	0.23269987	0.022329807	0.090899944	-0.37215996	0.56125975
47829	11750446_x_at	ATG4B	ATG4 autophagy related 4 homolog B (S. cerevisiae)	0.08718014	-0.115530014	-0.06685972	-0.04362011	-0.30747986	-0.03851986	-0.005479813	0.037620068	0.2740302	-0.03518009	-0.07831001	0.22335005	0.11533022	-0.021389961	0.05293989	-0.43479013	-0.24209976	0	-0.069950104	0.034729958	0.4167199	-0.022629738	-0.06850004	0.31157017	0.27476025	-0.08845997	-0.5088701	0.21017027	-0.3845501	0.082380295	-0.055309772	-0.10243988	-0.19869995	-0.22346973	0.11283016	-0.21773005	0.6449199	-0.31313992	0.51626015	0.06270027	-0.07545996	0.66153	0.23093033	0.61702013	-0.04466009	0.24193001
47831	11745944_s_at	CHPF	chondroitin polymerizing factor	-0.26038027	0.43997955	-0.116620064	0.06732988	-0.61177015	-0.14780998	-0.1050601	-0.13593006	-0.18725014	-0.5841403	-0.25973988	0.10148001	0.011940002	0.3419304	-0.68122005	0.09383011	-0.49689007	-0.08955002	-0.037310123	-0.34183025	-0.049129963	-0.4256401	0.1760397	-0.10987997	-0.11738014	-0.15264988	-0.0893302	-0.13495016	-0.11434984	0.22583008	0.057529926	0.015019894	0.027029991	-0.11231995	0.017019749	0.069630146	0.57540035	-0.26424026	0.33088017	0.33146	0.26924038	0.52441025	0.27163982	-0.045969963	0.15431976	0.37685966
47834	11722434_a_at	MAD2L2	MAD2 mitotic arrest deficient-like 2 (yeast)	0.15259981	-0.26976013	0.046850204	-0.12794018	-0.08315992	0.26198006	-0.17825985	0.003940105	-0.09305	-0.18688011	-0.07458019	-0.094769955	-0.19072008	-0.20725012	-0.2348299	0.043499947	0.08887005	0.009170055	-0.01624012	-0.058070183	-0.0485301	-0.60691977	-0.05511999	0.008719921	-0.22309017	0.4144802	-0.37083006	-0.022230148	-0.47969007	0.08046007	0.11702013	0.39883995	0.023499966	0.011829853	-0.054920197	-0.22064018	-0.009160042	-0.038119793	0.09215021	0.66416025	0.39577007	0.7165098	0.14449024	-0.0669899	-0.15362978	0.5163102
47840	11752744_a_at	LGMN	legumain	0.41266966	0.031769753	0.36004972	0.28560972	0.29210997	0.12328005	0.3526597	0.43695974	-0.35898018	-0.26267004	0.09847975	-0.03978014	-0.44681025	0.1740799	-0.45784998	-0.36494017	-0.1021204	-0.13398027	-0.21693993	-0.2571602	-0.42147017	-0.28471994	-0.18548012	-0.38144016	-0.011310101	-0.15822029	-0.2849002	0.5932498	0	-0.10124016	0.5704498	0.26700974	-0.0953002	-0.10059023	0.061609745	-0.33740997	0.26479006	-0.17953014	0.2403698	0.61943007	0.23224974	-0.036280155	0.25780964	0.17397976	-0.2961402	1.0555
47841	11753122_a_at	TMEM109	transmembrane protein 109	-0.06107998	5.50E-04	-0.085589886	0.14736032	-0.39947033	0.092190266	-0.0605402	0.44669008	-0.15646029	-0.5081401	0.03072977	-0.04297018	-0.10738993	0.06769037	-0.21073008	0.19586992	0.27607965	-0.2451601	-0.008220196	-0.073960304	-0.2156601	-0.36674023	0.01004982	-0.30568027	-0.009809971	-0.4008603	-0.16988993	-0.37837029	0.035870075	0.032470226	-0.028069973	-0.08754015	0	-0.16465998	0.10545969	0.12081957	0.1747098	0.09303999	0.102509975	0.25073004	0.36377954	-0.33185005	-0.10279989	-0.52301025	0.6703496	0.4436803
[truncated: 373 more rows]
[truncated: 9 more columns]
